# Supplementary material for: The Actions and Feelings Questionnaire in Autism and Typically Developed Adults
Source: J Autism Dev Disord. 2017 Jul 28;47(11):3418–30. doi: 10.1007/s10803-017-3244-8 (PMC5633645; doi:10.1007/s10803-017-3244-8)
Supplement: Supplementary file 1 — Supplementary material 1 (XLS 717 KB) [file 10803_2017_3244_MOESM1_ESM.xls]

## Sheet: supp_data
Age	Sex	English 1st?	Student	Employed	Seeking	Housework	Retured	Main_activity	Other	Ediucational level	q0008	q0009_0001	q0009_0002	ASD	q0009_0003	q0009_0004	q0010_0001	q0011_0001	q0012_0001	q0013_0001	q0014_0001	q0015_0001	q0016_0001	q0017_0001	q0018_0001	q0019_0001	q0020_0001	q0021_0001	q0022_0001	q0023_0001	q0024_0001	q0025_0001	q0026_0001	q0027_0001	q0028_0001	q0029_0001	q0030_0001	q0031_0001	q0032_0001	q0033_0001	q0034_0001	q0035_0001	q0036_0001	q0037_0001	q0038_0001	q0039_0001	q0040_0001	q0041_0001	q0042_0001
48	2	1	#NULL!	#NULL!	#NULL!	#NULL!	1	5	1	5	1	#NULL!	#NULL!	3	1	#NULL!	3	2	1	3	0	2	2	2	1	3	1	2	3	0	0	2	1	1	1	2	2	2	2	0	2	2	2	2	2	2	2	0	2
51	2	2	#NULL!	#NULL!	#NULL!	1	#NULL!	4	1	2	0	#NULL!	1	2	#NULL!	#NULL!	3	1	1	3	3	3	1	2	2	2	2	2	2	1	2	3	2	3	1	1	2	2	0	1	2	1	1	0	2	0	2	2	0
60	2	1	#NULL!	#NULL!	#NULL!	1	#NULL!	4	1	5	1	#NULL!	#NULL!	3	1	#NULL!	3	2	2	3	2	2	2	1	1	1	2	1	2	2	2	1	0	2	0	1	1	0	0	0	0	1	1	0	2	1	2	2	2
45	2	1	#NULL!	#NULL!	#NULL!	1	#NULL!	4	1	#NULL!	1	#NULL!	#NULL!	3	1	#NULL!	3	3	1	2	1	3	2	2	0	2	3	1	3	1	3	3	0	3	2	2	2	2	1	1	1	1	2	2	1	1	2	2	1
59	2	1	#NULL!	1	#NULL!	#NULL!	#NULL!	2	1	5	0	#NULL!	1	2	#NULL!	#NULL!	3	0	1	3	3	3	3	2	2	0	3	2	2	0	1	2	1	0	1	1	2	1	1	1	0	0	#NULL!	#NULL!	0	1	1	0	0
32	2	1	#NULL!	1	#NULL!	#NULL!	#NULL!	2	1	7	0	#NULL!	#NULL!	3	#NULL!	1	2	2	2	2	1	2	2	2	2	2	1	2	3	2	2	1	1	3	0	1	1	1	0	1	1	1	1	0	2	1	2	2	2
38	2	1	1	1	#NULL!	#NULL!	#NULL!	1	1	4	2	#NULL!	#NULL!	3	#NULL!	1	3	1	2	2	3	3	1	1	1	1	3	2	3	2	2	1	2	2	2	2	2	2	2	2	1	2	2	2	2	0	2	1	1
53	1	1	#NULL!	#NULL!	#NULL!	#NULL!	#NULL!	6	1	7	1	#NULL!	1	2	#NULL!	#NULL!	3	3	1	0	1	3	1	1	1	0	2	1	2	0	2	3	1	3	1	2	2	1	0	0	0	0	1	0	0	1	0	1	0
40	2	1	#NULL!	#NULL!	#NULL!	#NULL!	#NULL!	6	1	6	1	#NULL!	1	2	#NULL!	#NULL!	2	2	2	2	#NULL!	2	2	1	#NULL!	1	0	0	2	3	#NULL!	0	2	1	0	1	0	1	0	0	0	0	0	0	1	1	0	1	2
41	2	1	#NULL!	#NULL!	#NULL!	#NULL!	#NULL!	6	1	5	1	#NULL!	1	2	#NULL!	#NULL!	3	1	0	2	3	2	2	1	2	0	2	2	2	0	1	2	2	1	1	1	2	1	1	0	1	2	1	1	2	0	2	0	1
49	2	1	#NULL!	#NULL!	#NULL!	#NULL!	#NULL!	6	1	8	1	#NULL!	1	2	#NULL!	#NULL!	3	3	0	2	2	3	3	3	0	2	2	2	2	2	2	2	1	3	2	2	2	2	2	1	2	2	2	2	1	2	2	2	2
47	1	1	#NULL!	#NULL!	#NULL!	#NULL!	#NULL!	6	1	6	1	#NULL!	#NULL!	3	1	#NULL!	2	1	0	3	3	0	0	1	1	2	0	3	0	3	3	0	1	1	0	2	0	0	0	0	0	1	2	0	2	0	1	2	2
63	1	1	#NULL!	#NULL!	#NULL!	#NULL!	#NULL!	6	1	6	1	#NULL!	#NULL!	3	1	#NULL!	3	3	0	0	2	3	0	2	2	1	3	2	3	0	0	2	0	3	1	1	2	2	0	2	2	2	2	2	1	1	2	1	0
38	2	1	#NULL!	#NULL!	#NULL!	#NULL!	#NULL!	6	1	5	2	#NULL!	#NULL!	3	1	#NULL!	0	2	0	2	1	2	0	0	1	2	0	0	2	3	2	0	3	1	1	1	0	1	0	0	0	0	0	0	2	2	2	2	1
38	2	1	#NULL!	#NULL!	#NULL!	#NULL!	#NULL!	6	1	6	1	#NULL!	#NULL!	3	1	#NULL!	2	0	3	1	0	1	0	3	0	1	0	0	1	3	2	0	2	3	1	1	0	1	0	1	0	0	1	1	2	1	1	2	1
53	2	1	#NULL!	#NULL!	#NULL!	#NULL!	#NULL!	6	1	6	0	#NULL!	#NULL!	3	1	#NULL!	2	2	0	2	2	2	1	1	2	0	1	1	3	1	2	2	1	2	1	2	1	2	1	1	0	1	2	1	1	0	2	1	2
36	2	1	#NULL!	#NULL!	#NULL!	#NULL!	#NULL!	6	1	5	2	#NULL!	#NULL!	3	#NULL!	1	2	2	3	2	3	3	0	0	3	0	0	2	2	2	3	0	2	0	1	1	0	0	0	0	0	0	0	0	0	1	0	0	1
45	2	1	#NULL!	#NULL!	#NULL!	#NULL!	#NULL!	6	1	6	2	#NULL!	#NULL!	3	1	#NULL!	2	3	1	2	2	3	2	1	1	2	3	1	3	1	1	2	1	2	1	1	1	1	1	0	1	2	2	2	2	1	2	2	2
48	2	2	#NULL!	#NULL!	#NULL!	#NULL!	#NULL!	6	1	4	0	#NULL!	#NULL!	3	1	#NULL!	2	3	1	2	0	2	3	3	2	2	2	3	2	0	2	1	3	3	1	1	2	0	0	0	0	0	0	0	1	0	2	2	1
46	2	1	#NULL!	#NULL!	#NULL!	#NULL!	#NULL!	6	1	8	1	#NULL!	#NULL!	3	1	#NULL!	3	1	1	2	2	3	2	1	2	2	2	1	2	0	1	2	1	3	1	1	1	1	1	0	1	2	2	2	1	0	1	2	2
42	2	1	#NULL!	#NULL!	#NULL!	#NULL!	#NULL!	6	1	6	2	#NULL!	#NULL!	3	1	#NULL!	3	2	1	3	3	2	3	1	2	1	2	0	3	2	2	2	2	3	2	2	2	2	2	0	1	1	2	0	1	1	0	1	0
61	2	1	#NULL!	#NULL!	#NULL!	#NULL!	#NULL!	6	1	8	0	#NULL!	#NULL!	3	#NULL!	1	3	2	0	3	2	3	2	1	2	3	0	2	3	3	3	3	0	3	2	2	2	2	1	1	2	0	2	2	2	1	1	2	1
51	2	1	#NULL!	#NULL!	#NULL!	#NULL!	#NULL!	6	1	7	1	#NULL!	#NULL!	3	1	#NULL!	3	3	0	3	3	2	3	2	1	3	1	2	2	3	3	0	2	3	2	2	2	2	1	0	1	2	2	2	2	2	2	2	2
50	2	1	#NULL!	#NULL!	#NULL!	#NULL!	#NULL!	6	1	6	2	#NULL!	#NULL!	3	#NULL!	1	3	2	1	3	3	3	2	0	3	1	1	3	3	3	3	3	3	3	1	2	2	2	2	2	1	0	2	1	2	2	2	1	2
61	2	1	#NULL!	1	#NULL!	#NULL!	1	2	#NULL!	8	0	#NULL!	#NULL!	3	#NULL!	1	3	1	2	1	3	3	1	1	1	1	2	2	3	2	3	2	2	3	2	2	2	2	1	2	1	2	2	2	1	1	0	1	1
65	2	1	#NULL!	1	#NULL!	#NULL!	1	2	#NULL!	7	2	#NULL!	#NULL!	3	1	#NULL!	3	3	2	3	3	3	3	2	1	2	3	2	3	2	3	3	3	3	1	2	1	2	1	2	2	2	2	2	1	1	2	2	1
72	1	1	#NULL!	#NULL!	#NULL!	#NULL!	1	5	#NULL!	7	1	#NULL!	1	2	#NULL!	#NULL!	1	0	1	0	1	2	0	2	2	1	1	2	2	1	3	1	1	1	0	1	1	0	0	0	0	1	0	0	1	0	1	1	1
69	1	1	#NULL!	#NULL!	#NULL!	#NULL!	1	5	#NULL!	5	0	#NULL!	1	2	#NULL!	#NULL!	2	2	1	0	2	2	0	1	2	0	3	2	2	0	#NULL!	2	0	2	1	1	1	1	1	2	1	#NULL!	2	0	2	0	0	0	0
69	1	1	#NULL!	#NULL!	#NULL!	#NULL!	1	5	#NULL!	#NULL!	1	#NULL!	1	2	#NULL!	#NULL!	2	2	0	1	3	3	1	2	2	1	2	2	2	2	3	2	0	3	1	1	1	0	0	1	0	1	2	1	0	1	2	1	1
71	1	1	#NULL!	#NULL!	#NULL!	#NULL!	1	5	#NULL!	5	1	#NULL!	1	2	#NULL!	#NULL!	3	2	0	0	3	3	0	1	2	0	2	3	2	1	2	2	1	3	2	2	2	2	1	2	0	0	2	0	0	1	0	1	0
77	2	1	#NULL!	#NULL!	#NULL!	#NULL!	1	5	#NULL!	5	0	#NULL!	1	2	#NULL!	#NULL!	0	0	0	2	2	2	2	2	2	3	2	3	3	2	2	2	0	1	1	2	2	2	2	0	2	0	1	0	2	2	2	2	1
75	2	1	#NULL!	#NULL!	#NULL!	#NULL!	1	5	#NULL!	8	1	#NULL!	1	2	#NULL!	#NULL!	2	0	1	0	1	3	0	0	0	1	2	1	2	1	2	2	1	2	1	1	1	1	1	1	2	2	2	2	1	0	1	1	1
71	2	1	#NULL!	#NULL!	#NULL!	#NULL!	1	5	#NULL!	8	1	#NULL!	1	2	#NULL!	#NULL!	2	1	0	3	2	1	2	3	2	0	0	2	1	0	0	1	0	2	0	0	1	0	0	0	0	0	0	0	0	1	1	0	0
64	2	1	#NULL!	#NULL!	#NULL!	#NULL!	1	5	#NULL!	6	1	#NULL!	1	2	#NULL!	#NULL!	2	2	0	2	0	3	2	0	2	2	2	3	2	2	3	1	1	3	1	1	1	1	0	1	1	2	2	1	1	1	2	1	1
57	2	1	#NULL!	#NULL!	#NULL!	#NULL!	1	5	#NULL!	6	1	#NULL!	1	2	#NULL!	#NULL!	2	2	1	3	3	2	2	3	2	1	3	1	2	3	3	3	1	2	1	1	1	1	1	2	2	1	2	2	0	1	1	1	1
69	2	1	#NULL!	#NULL!	#NULL!	#NULL!	1	5	#NULL!	8	0	#NULL!	1	2	#NULL!	#NULL!	3	2	0	2	1	2	#NULL!	1	1	0	2	2	2	2	1	1	0	2	0	1	1	0	0	0	0	1	1	0	0	1	0	0	0
82	2	1	#NULL!	#NULL!	#NULL!	#NULL!	1	5	#NULL!	8	0	#NULL!	1	2	#NULL!	#NULL!	3	2	2	#NULL!	2	3	2	2	2	1	2	#NULL!	2	1	2	1	1	2	1	1	1	1	1	1	1	2	2	2	1	1	0	1	0
66	2	#NULL!	#NULL!	#NULL!	#NULL!	#NULL!	1	5	#NULL!	8	0	#NULL!	1	2	#NULL!	#NULL!	3	1	2	1	1	3	2	3	1	0	2	2	3	3	3	2	1	3	1	1	2	1	1	2	0	2	2	2	1	1	1	1	1
57	2	1	#NULL!	#NULL!	#NULL!	#NULL!	1	5	#NULL!	6	1	#NULL!	1	2	#NULL!	#NULL!	3	2	1	3	3	2	3	3	2	1	2	1	1	2	3	3	2	2	1	1	1	1	0	1	1	1	2	1	1	1	2	0	1
69	2	1	#NULL!	#NULL!	#NULL!	#NULL!	1	5	#NULL!	8	1	#NULL!	1	2	#NULL!	#NULL!	3	2	0	3	3	3	3	2	2	2	3	2	3	2	3	3	1	3	1	2	2	2	2	2	2	2	2	2	1	1	2	1	2
72	1	1	#NULL!	#NULL!	#NULL!	#NULL!	1	5	#NULL!	7	1	#NULL!	#NULL!	3	#NULL!	1	1	1	1	0	2	2	0	3	2	1	1	2	1	1	2	1	#NULL!	#NULL!	0	1	1	0	1	0	0	0	1	0	1	0	1	0	0
90	1	1	#NULL!	#NULL!	#NULL!	#NULL!	1	5	#NULL!	8	1	#NULL!	#NULL!	3	#NULL!	1	2	0	0	0	#NULL!	3	3	1	3	#NULL!	0	3	1	0	3	3	0	3	0	0	0	0	0	#NULL!	0	0	2	0	0	0	#NULL!	2	2
74	1	1	#NULL!	#NULL!	#NULL!	#NULL!	1	5	#NULL!	6	0	#NULL!	#NULL!	3	#NULL!	1	2	1	1	2	2	3	3	1	1	1	2	2	1	2	3	2	#NULL!	2	1	1	1	1	0	2	2	2	2	0	0	1	2	0	1
80	1	1	#NULL!	#NULL!	#NULL!	#NULL!	1	5	#NULL!	7	0	#NULL!	#NULL!	3	#NULL!	1	2	1	0	0	0	2	0	0	0	2	3	0	2	1	1	0	0	1	0	0	1	0	0	1	1	1	2	1	1	2	2	2	1
54	1	1	#NULL!	#NULL!	#NULL!	#NULL!	1	5	#NULL!	5	1	#NULL!	#NULL!	3	#NULL!	1	2	2	0	1	1	2	0	2	0	0	1	2	2	2	2	1	1	2	1	1	1	1	1	0	0	1	1	0	1	1	1	1	1
69	1	1	#NULL!	#NULL!	#NULL!	#NULL!	1	5	#NULL!	7	0	#NULL!	#NULL!	3	#NULL!	1	2	2	2	0	2	2	0	1	1	1	2	2	1	1	1	2	2	2	0	0	0	0	1	1	0	0	0	1	2	1	1	2	2
70	1	1	#NULL!	#NULL!	#NULL!	#NULL!	1	5	#NULL!	5	0	#NULL!	#NULL!	3	1	#NULL!	2	2	0	3	3	3	3	3	2	3	1	2	2	3	3	1	1	2	1	1	1	1	1	0	0	0	1	0	0	2	2	2	1
63	1	1	#NULL!	#NULL!	#NULL!	#NULL!	1	5	#NULL!	8	2	#NULL!	#NULL!	3	#NULL!	1	3	1	1	2	3	3	2	1	1	1	2	2	2	1	1	2	1	2	2	1	2	1	1	1	1	2	2	2	1	2	2	1	1
74	1	1	#NULL!	#NULL!	#NULL!	#NULL!	1	5	#NULL!	5	1	#NULL!	#NULL!	3	1	#NULL!	3	2	1	3	3	3	2	2	3	3	2	1	2	1	1	1	1	2	1	2	1	2	1	0	1	2	2	0	1	1	2	0	0
63	1	1	#NULL!	#NULL!	#NULL!	#NULL!	1	5	#NULL!	5	1	#NULL!	#NULL!	3	#NULL!	1	3	1	0	3	3	3	2	2	3	3	1	3	2	3	3	3	3	2	2	2	2	2	1	0	0	0	1	0	1	1	2	2	1
62	2	1	#NULL!	#NULL!	#NULL!	#NULL!	1	5	#NULL!	5	2	#NULL!	#NULL!	3	#NULL!	1	1	0	1	2	2	2	2	1	1	2	1	2	1	2	3	2	2	2	1	2	2	1	0	0	1	2	0	1	2	1	2	1	1
68	2	1	#NULL!	#NULL!	#NULL!	#NULL!	1	5	#NULL!	6	0	#NULL!	#NULL!	3	#NULL!	1	2	2	0	2	2	3	2	2	1	1	2	3	2	3	2	2	2	1	0	1	1	1	1	0	1	2	1	0	1	2	0	1	1
63	2	1	#NULL!	#NULL!	#NULL!	#NULL!	1	5	#NULL!	6	0	#NULL!	#NULL!	3	1	#NULL!	3	3	0	0	0	3	0	3	0	3	3	0	3	0	2	3	0	3	2	#NULL!	0	2	2	0	1	2	2	1	2	2	2	2	1
70	2	1	#NULL!	#NULL!	#NULL!	#NULL!	1	5	#NULL!	7	0	#NULL!	#NULL!	3	#NULL!	1	3	3	1	0	2	3	0	1	1	2	3	2	3	2	3	3	1	3	2	2	2	1	2	2	0	2	2	1	2	2	0	1	0
64	2	1	#NULL!	#NULL!	#NULL!	#NULL!	1	5	#NULL!	6	1	#NULL!	#NULL!	3	#NULL!	1	3	3	2	3	0	3	3	3	0	1	3	2	0	2	2	3	0	3	2	2	2	2	1	2	0	2	2	2	2	2	1	0	1
77	2	2	#NULL!	#NULL!	#NULL!	#NULL!	1	5	#NULL!	5	1	#NULL!	#NULL!	3	1	#NULL!	3	2	1	0	2	3	1	1	2	3	2	3	2	3	3	2	2	2	1	2	2	1	0	0	2	2	2	0	2	2	2	2	2
51	2	1	#NULL!	#NULL!	#NULL!	#NULL!	1	5	#NULL!	3	1	#NULL!	#NULL!	3	1	#NULL!	3	2	0	3	1	3	3	3	1	2	3	0	3	3	3	3	2	3	2	2	2	2	2	2	2	1	2	2	1	1	0	0	0
61	2	2	#NULL!	#NULL!	#NULL!	#NULL!	1	5	#NULL!	8	1	#NULL!	#NULL!	3	1	#NULL!	3	2	1	3	3	2	3	3	2	2	1	2	3	2	3	2	1	3	1	1	2	2	2	0	2	2	2	2	1	2	2	1	1
64	2	1	#NULL!	#NULL!	#NULL!	#NULL!	1	5	#NULL!	6	0	#NULL!	#NULL!	3	#NULL!	1	3	3	1	3	2	3	3	2	2	2	3	2	3	2	3	3	1	1	2	2	2	2	2	0	2	2	2	2	2	0	2	0	1
50	2	1	#NULL!	1	#NULL!	1	#NULL!	4	#NULL!	5	1	#NULL!	1	2	#NULL!	#NULL!	2	1	1	2	2	3	0	1	1	0	3	3	0	1	2	1	1	1	0	1	2	1	0	1	0	0	0	0	1	2	0	2	1
45	2	1	#NULL!	1	#NULL!	1	#NULL!	2	#NULL!	8	1	#NULL!	#NULL!	3	#NULL!	1	2	2	1	2	2	2	1	2	1	0	1	2	1	#NULL!	1	1	1	2	0	0	0	0	0	0	0	1	1	0	0	1	2	2	1
60	2	1	#NULL!	1	#NULL!	1	#NULL!	2	#NULL!	8	1	#NULL!	#NULL!	3	1	#NULL!	2	3	1	3	2	2	1	3	2	1	1	0	2	2	2	2	2	3	1	1	1	2	1	0	0	0	1	0	1	1	1	1	1
42	2	1	#NULL!	1	#NULL!	1	#NULL!	2	#NULL!	7	1	#NULL!	#NULL!	3	1	#NULL!	3	1	0	3	2	3	2	2	0	3	3	3	3	0	2	3	0	3	2	2	2	2	2	2	2	2	2	2	2	0	2	1	1
41	2	2	#NULL!	#NULL!	#NULL!	1	#NULL!	4	#NULL!	7	1	#NULL!	1	2	#NULL!	#NULL!	2	2	0	2	2	3	1	1	2	0	2	2	2	0	2	2	2	3	2	2	2	2	2	0	0	0	1	0	0	1	1	0	0
57	2	1	#NULL!	#NULL!	#NULL!	1	#NULL!	4	#NULL!	5	1	#NULL!	1	2	#NULL!	#NULL!	2	2	0	2	2	2	2	1	1	2	2	1	2	3	3	2	1	2	0	1	1	0	0	1	0	2	0	1	1	0	2	1	2
48	2	2	#NULL!	#NULL!	#NULL!	1	#NULL!	4	#NULL!	8	0	#NULL!	1	2	#NULL!	#NULL!	2	2	2	0	3	2	3	3	2	2	2	3	2	2	2	1	3	1	0	1	2	1	1	1	0	0	0	0	0	1	1	1	2
44	2	1	#NULL!	#NULL!	#NULL!	1	#NULL!	4	#NULL!	8	1	#NULL!	1	2	#NULL!	#NULL!	3	3	2	3	2	3	2	3	0	3	3	2	3	#NULL!	1	3	1	3	1	2	2	2	2	1	2	2	2	2	2	0	2	2	2
28	2	1	#NULL!	#NULL!	#NULL!	1	#NULL!	4	#NULL!	6	1	#NULL!	1	2	#NULL!	#NULL!	3	2	1	3	2	3	2	2	2	0	2	1	0	0	2	2	0	3	2	2	2	1	1	1	0	2	1	0	1	1	1	2	1
53	2	1	#NULL!	#NULL!	#NULL!	1	#NULL!	4	#NULL!	7	2	#NULL!	1	2	#NULL!	#NULL!	3	1	1	2	1	3	1	2	0	2	1	3	1	2	3	2	1	2	1	2	2	1	0	0	1	2	2	1	1	0	1	2	1
49	2	1	#NULL!	#NULL!	#NULL!	1	#NULL!	4	#NULL!	6	1	#NULL!	1	2	#NULL!	#NULL!	3	3	0	2	2	3	3	1	1	2	2	3	2	2	2	2	1	2	1	2	2	2	1	0	1	2	2	2	2	0	2	2	1
42	2	1	#NULL!	#NULL!	#NULL!	1	#NULL!	4	#NULL!	6	2	#NULL!	#NULL!	3	1	#NULL!	#NULL!	1	2	2	2	2	2	2	2	1	1	1	1	2	3	2	2	1	0	0	0	0	0	0	0	0	0	2	1	0	1	0	0
44	2	1	#NULL!	#NULL!	#NULL!	1	#NULL!	4	#NULL!	6	0	#NULL!	#NULL!	3	1	#NULL!	2	1	0	2	2	2	2	1	1	2	1	2	1	1	1	1	1	1	1	1	0	1	0	0	0	0	2	0	0	#NULL!	0	0	1
58	2	1	#NULL!	#NULL!	#NULL!	1	#NULL!	4	#NULL!	5	2	#NULL!	#NULL!	3	1	#NULL!	2	2	0	3	1	2	3	1	1	1	3	1	3	3	2	2	1	1	0	1	2	1	1	0	0	1	0	1	2	1	2	2	1
51	2	1	#NULL!	#NULL!	#NULL!	1	#NULL!	4	#NULL!	7	1	#NULL!	#NULL!	3	1	#NULL!	3	1	1	1	2	2	0	1	0	0	1	1	1	1	2	1	1	2	1	2	2	2	0	0	2	2	2	0	0	0	1	0	1
62	2	1	#NULL!	#NULL!	#NULL!	1	#NULL!	4	#NULL!	5	1	#NULL!	#NULL!	3	1	#NULL!	3	3	0	2	0	3	0	3	0	0	1	2	3	0	0	1	0	2	1	2	1	1	0	0	2	0	2	2	2	0	2	2	2
54	2	1	#NULL!	#NULL!	#NULL!	1	#NULL!	4	#NULL!	7	1	#NULL!	#NULL!	3	1	#NULL!	3	3	0	1	0	3	0	2	0	1	2	2	3	0	2	1	0	2	0	2	2	2	2	0	2	2	2	2	2	2	1	1	2
47	2	1	#NULL!	#NULL!	#NULL!	1	#NULL!	4	#NULL!	8	0	#NULL!	#NULL!	3	#NULL!	1	3	1	2	3	2	2	1	1	1	0	2	1	2	1	2	1	2	1	1	1	1	1	1	1	1	2	2	2	0	1	1	1	2
33	2	1	#NULL!	#NULL!	#NULL!	1	#NULL!	4	#NULL!	6	1	#NULL!	#NULL!	3	1	#NULL!	3	3	0	0	2	2	0	3	2	0	3	3	3	0	0	2	0	3	2	1	2	1	1	0	0	1	0	0	2	0	1	2	1
43	2	1	#NULL!	#NULL!	#NULL!	1	#NULL!	4	#NULL!	5	2	#NULL!	#NULL!	3	1	#NULL!	3	2	2	0	1	3	2	2	0	3	1	3	2	1	0	3	0	3	2	2	2	2	1	0	0	0	2	2	2	2	2	2	2
39	2	1	#NULL!	#NULL!	#NULL!	1	#NULL!	4	#NULL!	6	2	#NULL!	#NULL!	3	1	#NULL!	3	0	2	3	3	3	0	3	3	3	0	0	1	0	2	0	3	2	2	2	2	0	0	0	0	0	0	0	0	0	0	0	0
53	2	1	#NULL!	#NULL!	#NULL!	1	#NULL!	4	#NULL!	8	1	#NULL!	#NULL!	3	1	#NULL!	3	2	0	3	0	3	2	1	0	2	2	2	1	3	3	3	2	3	2	2	2	2	1	1	1	2	2	2	2	0	1	2	2
38	2	1	#NULL!	#NULL!	#NULL!	1	#NULL!	4	#NULL!	7	1	#NULL!	#NULL!	3	1	#NULL!	3	1	2	2	3	2	2	2	1	0	2	1	3	3	3	1	2	3	2	1	1	1	1	0	0	0	1	1	1	0	0	0	1
53	2	1	#NULL!	#NULL!	#NULL!	1	#NULL!	4	#NULL!	8	1	#NULL!	#NULL!	3	1	#NULL!	3	2	0	2	1	3	3	3	0	2	2	1	3	2	3	2	1	3	1	2	2	2	2	2	1	2	2	2	2	1	1	2	2
50	2	1	#NULL!	#NULL!	#NULL!	1	#NULL!	4	#NULL!	6	1	#NULL!	#NULL!	3	#NULL!	1	3	3	1	2	2	2	2	2	1	2	2	2	1	2	3	3	2	2	1	2	2	1	1	0	1	2	2	2	2	1	1	2	1
52	2	1	#NULL!	#NULL!	#NULL!	1	#NULL!	4	#NULL!	5	1	#NULL!	#NULL!	3	1	#NULL!	3	2	1	2	3	3	2	1	3	3	1	3	1	3	3	2	3	2	1	2	2	1	1	1	0	0	1	0	2	0	1	0	0
50	2	1	#NULL!	#NULL!	#NULL!	1	#NULL!	4	#NULL!	7	1	#NULL!	#NULL!	3	#NULL!	1	3	3	1	2	1	1	2	3	2	3	2	1	3	3	3	3	3	3	1	2	2	1	1	0	2	2	2	2	2	2	2	2	2
54	2	1	#NULL!	#NULL!	#NULL!	1	#NULL!	4	#NULL!	8	2	#NULL!	#NULL!	3	1	#NULL!	3	2	2	3	2	2	3	2	2	2	3	3	3	3	3	2	2	3	1	2	1	1	1	0	0	1	2	0	1	1	2	1	1
50	2	1	#NULL!	#NULL!	#NULL!	1	#NULL!	4	#NULL!	7	1	#NULL!	#NULL!	3	#NULL!	1	3	3	0	2	3	3	3	3	2	3	3	2	3	3	3	3	2	3	2	2	2	2	1	1	2	2	2	2	2	1	2	2	1
62	2	1	#NULL!	#NULL!	#NULL!	1	#NULL!	4	#NULL!	6	1	#NULL!	#NULL!	3	1	#NULL!	3	3	2	2	3	3	2	3	3	3	3	3	3	3	3	2	3	3	2	2	1	2	1	0	2	2	0	1	2	2	2	2	2
43	1	1	#NULL!	1	1	#NULL!	#NULL!	2	#NULL!	5	2	#NULL!	1	2	#NULL!	#NULL!	3	3	1	0	1	0	0	3	0	0	1	3	0	3	3	2	0	3	1	2	2	2	2	0	0	0	2	0	0	0	0	0	0
37	1	1	#NULL!	1	1	#NULL!	#NULL!	2	#NULL!	7	1	#NULL!	1	2	#NULL!	#NULL!	3	2	3	0	0	3	0	2	1	2	2	2	2	1	2	1	3	2	1	2	2	2	1	1	2	2	2	0	2	2	2	2	1
60	1	1	#NULL!	#NULL!	1	#NULL!	#NULL!	3	#NULL!	5	0	#NULL!	1	2	#NULL!	#NULL!	0	1	0	1	3	3	0	0	2	0	0	1	0	0	3	0	0	0	0	1	0	0	0	0	0	0	0	2	2	2	1	2	1
41	2	1	#NULL!	#NULL!	1	#NULL!	#NULL!	3	#NULL!	7	2	#NULL!	1	2	#NULL!	#NULL!	3	3	0	0	3	3	2	2	1	2	2	2	2	2	2	2	1	1	2	2	2	2	1	2	0	2	2	0	2	1	1	2	1
28	2	1	#NULL!	#NULL!	1	#NULL!	#NULL!	3	#NULL!	8	1	#NULL!	1	2	#NULL!	#NULL!	3	2	2	3	2	3	3	2	1	1	2	2	2	1	2	2	2	3	1	2	2	1	1	1	1	1	2	1	1	1	2	1	1
55	1	1	#NULL!	#NULL!	1	#NULL!	#NULL!	3	#NULL!	7	1	1	1	3	#NULL!	#NULL!	0	0	0	3	3	0	0	0	3	0	0	0	0	2	3	0	0	0	0	0	0	0	0	0	0	1	0	0	0	0	2	2	2
56	1	1	#NULL!	#NULL!	1	#NULL!	#NULL!	3	#NULL!	7	1	#NULL!	#NULL!	3	1	#NULL!	2	1	0	2	3	3	3	3	3	2	2	3	1	2	3	3	2	3	1	2	2	2	1	0	0	0	0	0	#NULL!	2	1	2	2
42	2	1	#NULL!	#NULL!	1	#NULL!	#NULL!	3	#NULL!	5	2	#NULL!	#NULL!	3	1	#NULL!	2	1	2	2	2	2	2	1	2	1	1	2	0	3	2	1	2	2	0	1	1	0	0	0	0	0	0	0	2	0	1	0	2
45	2	2	#NULL!	#NULL!	1	#NULL!	#NULL!	3	#NULL!	7	1	#NULL!	#NULL!	3	1	#NULL!	2	2	2	2	3	3	2	2	2	2	2	2	2	2	2	2	2	2	1	1	1	1	1	1	0	0	1	0	1	1	1	1	1
44	2	1	#NULL!	#NULL!	1	#NULL!	#NULL!	3	#NULL!	8	1	#NULL!	#NULL!	3	1	1	3	2	0	2	1	3	2	2	0	1	2	3	3	2	2	2	1	3	1	2	2	2	1	0	0	1	1	1	1	2	2	1	1
28	2	1	#NULL!	#NULL!	1	#NULL!	#NULL!	3	#NULL!	8	1	#NULL!	#NULL!	3	#NULL!	1	3	2	2	3	2	3	2	2	1	1	2	2	3	3	3	2	2	3	1	2	1	1	1	0	1	1	2	1	1	2	2	2	2
38	2	1	#NULL!	#NULL!	1	#NULL!	#NULL!	3	#NULL!	8	0	#NULL!	#NULL!	3	1	#NULL!	3	2	2	3	3	3	3	3	0	3	2	1	2	2	3	2	1	3	1	2	1	1	1	1	2	2	2	2	2	2	2	2	2
47	2	1	#NULL!	#NULL!	1	#NULL!	#NULL!	3	#NULL!	8	2	#NULL!	#NULL!	3	1	#NULL!	3	2	2	3	3	3	2	3	3	1	1	1	2	3	3	2	2	3	2	2	2	2	1	0	0	0	0	0	2	2	2	2	2
19	2	1	1	#NULL!	1	#NULL!	#NULL!	1	#NULL!	3	0	#NULL!	1	2	#NULL!	#NULL!	3	2	1	3	2	2	3	2	2	1	2	2	3	1	2	2	2	2	2	2	1	2	2	1	0	2	1	0	2	2	1	2	1
56	1	1	#NULL!	1	#NULL!	#NULL!	#NULL!	2	#NULL!	6	1	#NULL!	1	2	#NULL!	#NULL!	0	0	2	3	3	2	1	1	1	3	0	1	0	2	3	1	0	2	0	2	0	1	0	1	0	0	0	0	0	0	1	2	0
56	1	1	#NULL!	1	#NULL!	#NULL!	#NULL!	2	#NULL!	7	1	#NULL!	1	2	#NULL!	#NULL!	1	1	0	1	0	2	0	2	0	1	0	0	1	1	3	0	0	3	1	2	1	0	0	0	0	0	1	0	1	2	2	1	1
48	1	1	#NULL!	1	#NULL!	#NULL!	#NULL!	2	#NULL!	5	0	#NULL!	1	2	#NULL!	#NULL!	1	0	1	2	1	1	1	2	0	0	0	1	1	2	2	1	1	1	0	0	0	0	0	0	0	0	0	0	2	0	1	0	1
40	1	1	#NULL!	1	#NULL!	#NULL!	#NULL!	2	#NULL!	8	1	#NULL!	1	2	#NULL!	#NULL!	1	0	2	0	2	1	0	2	1	0	3	1	0	2	2	0	2	2	0	0	0	0	0	1	0	0	0	0	0	1	1	1	0
48	1	1	#NULL!	1	#NULL!	#NULL!	#NULL!	2	#NULL!	7	1	#NULL!	1	2	#NULL!	#NULL!	2	1	1	2	1	1	2	2	0	0	0	0	0	1	2	1	0	2	0	1	0	0	0	0	0	0	0	0	0	1	1	2	0
56	1	1	#NULL!	1	#NULL!	#NULL!	#NULL!	2	#NULL!	8	1	#NULL!	1	2	#NULL!	#NULL!	2	2	1	1	3	3	0	1	2	1	0	3	1	2	3	0	0	1	1	1	1	1	0	2	0	2	2	0	1	2	1	1	2
46	1	1	#NULL!	1	#NULL!	#NULL!	#NULL!	2	#NULL!	7	1	#NULL!	1	2	#NULL!	#NULL!	2	1	2	2	2	2	2	1	2	1	1	1	1	2	2	2	2	1	0	1	0	0	0	0	0	0	0	0	1	0	0	0	1
50	1	1	#NULL!	1	#NULL!	#NULL!	#NULL!	2	#NULL!	8	1	#NULL!	1	2	#NULL!	#NULL!	2	2	1	2	1	2	1	2	1	2	2	1	2	1	2	2	1	2	1	1	1	1	1	1	1	1	1	1	1	1	1	1	1
60	1	1	#NULL!	1	#NULL!	#NULL!	#NULL!	2	#NULL!	5	1	#NULL!	1	2	#NULL!	#NULL!	2	0	2	3	2	3	3	1	2	2	1	2	1	1	2	2	2	2	1	0	0	0	1	1	1	0	1	0	1	0	1	1	0
48	1	1	#NULL!	1	#NULL!	#NULL!	#NULL!	2	#NULL!	7	2	#NULL!	1	2	#NULL!	#NULL!	2	3	1	1	3	3	0	1	3	2	2	2	3	2	3	2	3	3	1	2	2	1	1	0	1	2	1	2	2	1	1	0	2
51	1	2	#NULL!	1	#NULL!	#NULL!	#NULL!	2	#NULL!	6	2	#NULL!	1	2	#NULL!	#NULL!	3	#NULL!	1	2	3	3	2	3	3	2	2	2	#NULL!	2	3	2	1	3	2	2	1	1	2	0	0	0	2	0	2	2	2	2	2
38	1	2	#NULL!	1	#NULL!	#NULL!	#NULL!	2	#NULL!	8	0	#NULL!	1	2	#NULL!	#NULL!	3	2	0	1	1	3	1	2	0	2	1	1	1	0	1	1	1	2	0	0	0	1	0	0	0	0	0	0	0	1	2	1	0
43	1	1	#NULL!	1	#NULL!	#NULL!	#NULL!	2	#NULL!	8	0	#NULL!	1	2	#NULL!	#NULL!	3	1	1	2	2	2	0	1	2	1	3	0	2	2	1	1	2	2	1	2	2	1	1	1	2	2	2	1	1	0	0	1	0
54	1	1	#NULL!	1	#NULL!	#NULL!	#NULL!	2	#NULL!	6	1	#NULL!	1	2	#NULL!	#NULL!	3	1	0	2	1	2	1	1	1	2	2	2	2	1	2	2	1	2	1	2	1	0	1	1	0	1	2	1	1	0	0	1	1
55	1	1	#NULL!	1	#NULL!	#NULL!	#NULL!	2	#NULL!	6	1	#NULL!	1	2	#NULL!	#NULL!	3	0	2	2	3	2	2	1	1	1	2	1	3	1	2	1	1	2	2	2	2	2	1	1	2	2	2	2	1	1	1	1	0
33	1	1	#NULL!	1	#NULL!	#NULL!	#NULL!	2	#NULL!	7	0	#NULL!	1	2	#NULL!	#NULL!	3	1	1	2	3	2	1	3	0	1	1	3	2	2	3	3	1	3	0	1	1	1	2	2	2	2	2	2	2	1	1	0	1
48	1	1	#NULL!	1	#NULL!	#NULL!	#NULL!	2	#NULL!	8	0	#NULL!	1	2	#NULL!	#NULL!	3	2	2	2	3	3	2	1	3	1	2	2	2	2	1	2	2	2	1	1	1	1	1	0	0	0	1	1	1	0	0	1	1
38	1	1	#NULL!	1	#NULL!	#NULL!	#NULL!	2	#NULL!	8	1	#NULL!	1	2	#NULL!	#NULL!	3	3	2	3	2	3	1	2	1	0	3	2	3	2	2	3	1	3	2	2	2	1	1	1	2	2	2	2	0	1	1	1	1
61	1	1	#NULL!	1	#NULL!	#NULL!	#NULL!	2	#NULL!	6	2	#NULL!	1	2	#NULL!	#NULL!	3	1	2	3	2	3	3	2	2	1	2	2	2	2	2	3	2	3	1	1	1	1	0	2	1	1	2	1	1	2	2	1	1
58	1	2	#NULL!	1	#NULL!	#NULL!	#NULL!	2	#NULL!	8	1	#NULL!	1	2	#NULL!	#NULL!	3	2	3	2	3	2	2	3	2	2	1	3	3	3	3	1	2	3	1	1	2	1	2	2	1	2	2	2	1	2	1	2	2
56	1	1	#NULL!	1	#NULL!	#NULL!	#NULL!	2	#NULL!	8	0	#NULL!	1	2	#NULL!	#NULL!	3	2	3	3	3	2	3	2	2	3	1	3	2	2	3	2	2	3	1	2	2	2	2	0	1	2	2	2	2	1	1	2	0
68	2	1	#NULL!	1	#NULL!	#NULL!	#NULL!	2	#NULL!	5	2	#NULL!	1	2	#NULL!	#NULL!	0	0	0	0	3	0	0	0	3	0	0	0	0	2	3	0	0	0	0	0	0	0	0	0	1	1	2	2	0	2	2	2	0
58	2	1	#NULL!	1	#NULL!	#NULL!	#NULL!	2	#NULL!	5	2	#NULL!	1	2	#NULL!	#NULL!	0	0	0	3	3	0	0	1	3	0	0	0	0	3	3	0	0	1	0	2	0	0	0	0	0	1	0	0	2	2	2	2	0
56	2	1	#NULL!	1	#NULL!	#NULL!	#NULL!	2	#NULL!	8	2	#NULL!	1	2	#NULL!	#NULL!	1	0	1	3	0	2	1	1	0	2	0	1	2	2	2	1	2	2	0	1	0	0	0	1	0	1	2	0	0	2	2	2	0
35	2	1	#NULL!	1	#NULL!	#NULL!	#NULL!	2	#NULL!	3	2	#NULL!	1	2	#NULL!	#NULL!	1	0	2	3	3	3	3	1	2	0	1	3	1	3	3	2	2	1	0	0	0	0	0	0	0	0	0	0	2	1	2	0	0
27	2	1	#NULL!	1	#NULL!	#NULL!	#NULL!	2	#NULL!	7	0	#NULL!	1	2	#NULL!	#NULL!	1	2	0	2	2	2	1	2	2	2	2	1	3	3	3	2	2	3	1	1	1	1	1	1	1	2	2	1	2	2	2	2	2
42	2	1	#NULL!	1	#NULL!	#NULL!	#NULL!	2	#NULL!	6	0	#NULL!	1	2	#NULL!	#NULL!	2	1	1	3	2	3	3	1	2	2	#NULL!	2	2	2	3	2	1	2	2	2	2	2	1	0	1	2	2	1	2	2	2	2	1
52	2	1	#NULL!	1	#NULL!	#NULL!	#NULL!	2	#NULL!	5	1	#NULL!	1	2	#NULL!	#NULL!	2	2	0	2	2	2	0	1	0	0	2	0	3	0	0	3	0	2	1	1	1	1	0	2	2	2	2	2	2	1	1	2	1
37	2	1	#NULL!	1	#NULL!	#NULL!	#NULL!	2	#NULL!	7	0	#NULL!	1	2	#NULL!	#NULL!	2	2	2	1	2	1	0	1	2	0	1	1	2	1	2	0	1	2	2	1	1	1	0	0	0	1	1	0	0	2	1	1	0
53	2	2	#NULL!	1	#NULL!	#NULL!	#NULL!	2	#NULL!	8	2	#NULL!	1	2	#NULL!	#NULL!	2	2	0	2	0	2	2	1	0	1	2	2	1	0	1	2	2	3	0	1	1	0	0	1	1	1	1	1	0	1	1	2	1
40	2	1	#NULL!	1	#NULL!	#NULL!	#NULL!	2	#NULL!	8	0	#NULL!	1	2	#NULL!	#NULL!	2	1	1	2	2	1	1	1	2	1	1	2	1	1	2	1	1	2	0	0	1	0	0	0	0	0	0	0	1	1	1	0	0
40	2	1	#NULL!	1	#NULL!	#NULL!	#NULL!	2	#NULL!	8	0	#NULL!	1	2	#NULL!	#NULL!	2	0	2	3	1	0	2	2	1	0	1	2	0	2	3	1	2	1	1	1	2	0	0	0	0	0	2	0	0	0	1	0	0
54	2	1	#NULL!	1	#NULL!	#NULL!	#NULL!	2	#NULL!	5	1	#NULL!	1	2	#NULL!	#NULL!	2	1	2	2	1	3	1	1	1	0	1	2	2	2	2	2	1	0	1	2	2	1	1	0	0	0	2	1	1	2	0	0	1
51	2	1	#NULL!	1	#NULL!	#NULL!	#NULL!	2	#NULL!	6	2	#NULL!	1	2	#NULL!	#NULL!	2	2	0	3	2	2	1	2	0	0	0	1	3	1	1	1	2	3	1	2	1	1	1	2	0	1	2	2	1	1	2	0	1
48	2	1	#NULL!	1	#NULL!	#NULL!	#NULL!	2	#NULL!	8	0	#NULL!	1	2	#NULL!	#NULL!	2	3	1	0	1	3	0	2	2	1	2	1	2	2	2	1	1	1	1	1	2	1	1	1	1	1	2	1	0	2	2	1	1
54	2	1	#NULL!	1	#NULL!	#NULL!	#NULL!	2	#NULL!	5	1	#NULL!	1	2	#NULL!	#NULL!	2	1	1	2	2	3	1	2	2	0	1	2	2	2	2	1	1	1	1	1	1	1	1	0	0	0	2	1	1	1	0	0	1
51	2	1	#NULL!	1	#NULL!	#NULL!	#NULL!	2	#NULL!	8	0	#NULL!	1	2	#NULL!	#NULL!	2	1	2	2	1	2	2	2	0	1	2	2	2	2	3	1	1	1	1	0	0	0	1	2	2	2	2	2	2	1	2	2	0
60	2	1	#NULL!	1	#NULL!	#NULL!	#NULL!	2	#NULL!	5	1	#NULL!	1	2	#NULL!	#NULL!	2	2	0	3	1	2	3	2	2	2	2	1	2	1	0	2	1	1	1	1	1	1	1	1	1	1	2	0	0	#NULL!	2	2	2
48	2	1	#NULL!	1	#NULL!	#NULL!	#NULL!	2	#NULL!	6	1	#NULL!	1	2	#NULL!	#NULL!	2	2	1	2	2	2	1	2	1	2	1	1	2	3	3	0	2	1	0	1	0	1	1	0	1	0	1	1	2	2	2	2	2
26	2	1	#NULL!	1	#NULL!	#NULL!	#NULL!	2	#NULL!	8	2	#NULL!	1	2	#NULL!	#NULL!	2	1	1	2	2	2	2	3	1	2	0	1	2	2	2	1	2	2	0	1	1	0	1	0	1	1	1	1	2	0	1	2	0
41	2	1	#NULL!	1	#NULL!	#NULL!	#NULL!	2	#NULL!	7	0	#NULL!	1	2	#NULL!	#NULL!	2	2	0	2	2	2	1	2	1	3	2	2	2	2	2	1	1	2	1	1	1	1	1	0	0	2	2	1	2	2	2	2	2
41	2	1	#NULL!	1	#NULL!	#NULL!	#NULL!	2	#NULL!	7	0	#NULL!	1	2	#NULL!	#NULL!	2	2	1	3	2	2	2	2	0	1	2	1	2	2	2	1	1	3	1	1	1	0	0	1	1	2	2	2	2	1	1	2	1
45	2	1	#NULL!	1	#NULL!	#NULL!	#NULL!	2	#NULL!	7	0	#NULL!	1	2	#NULL!	#NULL!	2	2	2	1	2	2	2	2	2	0	2	2	2	2	2	2	1	2	1	1	1	1	0	0	0	0	1	0	1	1	1	1	0
48	2	1	#NULL!	1	#NULL!	#NULL!	#NULL!	2	#NULL!	6	0	#NULL!	1	2	#NULL!	#NULL!	2	1	1	2	3	2	1	2	2	2	2	1	2	1	2	1	3	2	0	0	0	0	1	0	1	2	1	2	1	1	0	0	0
55	2	1	#NULL!	1	#NULL!	#NULL!	#NULL!	2	#NULL!	6	0	#NULL!	1	2	#NULL!	#NULL!	2	3	0	2	2	3	2	2	0	2	1	1	0	2	3	2	2	3	0	2	2	2	2	0	1	2	2	0	2	2	0	2	0
47	2	1	#NULL!	1	#NULL!	#NULL!	#NULL!	2	#NULL!	7	1	#NULL!	1	2	#NULL!	#NULL!	2	2	2	2	2	2	1	1	2	3	2	1	2	2	2	2	1	3	0	1	1	1	0	0	1	2	1	0	1	0	2	2	1
52	2	1	#NULL!	1	#NULL!	#NULL!	#NULL!	2	#NULL!	6	1	#NULL!	1	2	#NULL!	#NULL!	2	2	2	3	2	3	2	3	0	2	1	1	3	2	2	2	0	3	1	2	2	2	2	1	0	2	2	2	2	2	2	2	2
45	2	1	#NULL!	1	#NULL!	#NULL!	#NULL!	2	#NULL!	6	2	#NULL!	1	2	#NULL!	#NULL!	2	2	0	3	3	3	2	3	0	3	1	1	2	3	3	1	2	2	0	1	1	1	1	0	0	2	2	1	0	0	2	2	1
29	2	1	#NULL!	1	#NULL!	#NULL!	#NULL!	2	#NULL!	7	1	#NULL!	1	2	#NULL!	#NULL!	2	2	2	3	3	2	2	2	3	2	0	1	2	3	3	0	2	2	0	1	1	0	0	0	0	1	1	0	0	1	2	0	2
61	2	#NULL!	#NULL!	1	#NULL!	#NULL!	#NULL!	2	#NULL!	8	2	#NULL!	1	2	#NULL!	#NULL!	2	2	2	2	2	3	2	2	1	2	2	2	2	3	3	2	1	2	1	1	1	1	1	2	2	2	2	2	2	2	2	2	2
46	2	#NULL!	#NULL!	1	#NULL!	#NULL!	#NULL!	2	#NULL!	8	1	#NULL!	1	2	#NULL!	#NULL!	2	2	0	3	3	2	2	3	0	2	3	3	2	2	2	2	1	3	1	1	1	1	1	2	2	2	2	2	1	2	2	2	1
40	2	1	#NULL!	1	#NULL!	#NULL!	#NULL!	2	#NULL!	8	0	#NULL!	1	2	#NULL!	#NULL!	2	3	2	3	3	2	1	2	2	3	1	0	2	3	3	1	2	2	1	1	0	0	0	1	0	2	2	1	0	1	1	0	1
37	2	1	#NULL!	1	#NULL!	#NULL!	#NULL!	2	#NULL!	7	0	#NULL!	1	2	#NULL!	#NULL!	2	2	1	3	3	3	3	3	2	0	2	1	1	1	3	3	3	2	1	1	2	2	1	0	1	2	2	2	1	2	2	2	2
47	2	1	#NULL!	1	#NULL!	#NULL!	#NULL!	2	#NULL!	6	0	#NULL!	1	2	#NULL!	#NULL!	2	2	1	3	3	3	3	2	2	3	2	3	2	3	2	2	2	3	1	2	0	1	1	1	1	2	2	1	2	2	2	2	1
54	2	1	#NULL!	1	#NULL!	#NULL!	#NULL!	2	#NULL!	8	1	#NULL!	1	2	#NULL!	#NULL!	3	3	2	3	2	3	2	#NULL!	1	#NULL!	3	3	3	2	#NULL!	3	0	3	2	2	2	2	1	1	1	2	2	1	2	2	2	2	2
59	2	1	#NULL!	1	#NULL!	#NULL!	#NULL!	2	#NULL!	7	1	#NULL!	1	2	#NULL!	#NULL!	3	2	1	1	1	2	1	1	1	1	1	1	1	1	1	1	1	1	1	1	1	1	1	1	1	2	2	2	2	0	0	1	0
38	2	1	#NULL!	1	#NULL!	#NULL!	#NULL!	2	#NULL!	8	1	#NULL!	1	2	#NULL!	#NULL!	3	2	0	2	2	2	2	2	0	2	0	2	2	0	0	0	0	2	0	2	2	1	1	1	1	2	2	2	2	1	1	2	1
62	2	1	#NULL!	1	#NULL!	#NULL!	#NULL!	2	#NULL!	8	0	#NULL!	1	2	#NULL!	#NULL!	3	3	0	2	2	3	0	1	0	0	0	2	3	1	2	1	0	3	1	1	2	1	1	1	0	1	2	1	2	0	1	0	1
45	2	#NULL!	#NULL!	1	#NULL!	#NULL!	#NULL!	2	#NULL!	7	2	#NULL!	1	2	#NULL!	#NULL!	3	1	0	1	2	2	1	1	0	1	2	2	2	2	2	2	0	2	1	1	1	2	1	1	2	1	2	2	2	0	1	1	2
36	2	1	#NULL!	1	#NULL!	#NULL!	#NULL!	2	#NULL!	8	2	#NULL!	1	2	#NULL!	#NULL!	3	1	0	2	0	3	1	1	2	2	1	2	3	1	1	0	1	3	2	2	2	2	0	0	0	0	1	0	2	0	0	1	0
51	2	1	#NULL!	1	#NULL!	#NULL!	#NULL!	2	#NULL!	8	0	#NULL!	1	2	#NULL!	#NULL!	3	2	0	2	0	3	3	2	0	2	0	1	2	2	3	0	0	3	1	1	2	1	0	2	2	2	2	2	2	2	2	2	1
47	2	1	#NULL!	1	#NULL!	#NULL!	#NULL!	2	#NULL!	7	0	#NULL!	1	2	#NULL!	#NULL!	3	2	2	2	3	2	1	1	1	0	1	1	2	2	2	1	1	2	1	1	1	1	0	1	0	0	0	2	1	0	2	2	1
28	2	1	#NULL!	1	#NULL!	#NULL!	#NULL!	2	#NULL!	8	0	#NULL!	1	2	#NULL!	#NULL!	3	2	0	2	2	3	2	2	0	2	2	1	1	2	2	2	1	0	0	1	1	1	1	2	2	2	2	2	2	1	1	0	1
49	2	1	#NULL!	1	#NULL!	#NULL!	#NULL!	2	#NULL!	6	0	#NULL!	1	2	#NULL!	#NULL!	3	3	0	3	2	2	3	1	0	2	3	2	2	0	0	2	0	1	1	1	1	1	1	1	1	2	2	0	2	2	2	1	1
56	2	1	#NULL!	1	#NULL!	#NULL!	#NULL!	2	#NULL!	8	0	#NULL!	1	2	#NULL!	#NULL!	3	2	1	0	0	2	0	0	2	2	2	2	2	3	3	2	2	2	1	1	1	1	1	1	0	0	0	0	1	1	0	1	1
64	2	1	#NULL!	1	#NULL!	#NULL!	#NULL!	2	#NULL!	6	2	#NULL!	1	2	#NULL!	#NULL!	3	1	0	3	0	3	3	3	0	2	2	1	2	2	3	2	0	1	2	2	2	1	2	2	2	2	2	2	2	2	2	2	2
43	2	1	#NULL!	1	#NULL!	#NULL!	#NULL!	2	#NULL!	6	0	#NULL!	1	2	#NULL!	#NULL!	3	2	0	2	2	3	1	2	2	1	0	2	2	2	2	2	1	2	1	2	2	1	1	1	1	2	2	2	2	2	2	1	1
54	2	1	#NULL!	1	#NULL!	#NULL!	#NULL!	2	#NULL!	8	2	#NULL!	1	2	#NULL!	#NULL!	3	2	1	2	3	2	1	1	2	0	2	1	2	2	2	2	1	2	1	2	2	1	1	2	0	1	1	0	1	2	2	1	1
28	2	1	#NULL!	1	#NULL!	#NULL!	#NULL!	2	#NULL!	5	0	#NULL!	1	2	#NULL!	#NULL!	3	2	0	2	2	2	1	0	2	3	1	1	2	3	3	1	1	2	0	1	1	0	0	1	2	2	2	2	1	0	0	0	0
44	2	1	#NULL!	1	#NULL!	#NULL!	#NULL!	2	#NULL!	7	0	#NULL!	1	2	#NULL!	#NULL!	3	2	2	3	2	2	1	2	0	0	2	1	2	1	2	2	1	3	1	2	1	1	0	1	1	2	1	0	2	2	1	2	2
43	2	1	#NULL!	1	#NULL!	#NULL!	#NULL!	2	#NULL!	7	1	#NULL!	1	2	#NULL!	#NULL!	3	1	1	3	2	3	2	1	1	2	1	2	2	1	2	1	1	2	1	2	2	2	2	1	1	1	1	1	1	1	1	1	2
38	2	1	#NULL!	1	#NULL!	#NULL!	#NULL!	2	#NULL!	8	1	#NULL!	1	2	#NULL!	#NULL!	3	3	0	2	2	3	1	2	0	1	2	0	3	2	2	2	1	2	2	1	2	1	1	1	2	2	2	2	1	2	2	2	1
40	2	1	#NULL!	1	#NULL!	#NULL!	#NULL!	2	#NULL!	8	0	#NULL!	1	2	#NULL!	#NULL!	3	2	1	2	1	2	2	2	1	2	2	2	2	1	1	2	1	2	1	2	1	1	1	1	1	1	2	1	2	2	2	2	1
60	2	1	#NULL!	1	#NULL!	#NULL!	#NULL!	2	#NULL!	5	1	#NULL!	1	2	#NULL!	#NULL!	3	2	2	2	2	2	1	2	1	1	1	3	2	2	2	1	1	2	1	1	1	1	1	1	1	2	0	0	2	1	2	2	1
36	2	1	#NULL!	1	#NULL!	#NULL!	#NULL!	2	#NULL!	8	2	#NULL!	1	2	#NULL!	#NULL!	3	2	2	2	1	3	1	2	1	2	2	2	2	1	1	2	1	2	1	1	1	1	0	1	0	2	1	1	2	2	0	#NULL!	1
30	2	#NULL!	#NULL!	1	#NULL!	#NULL!	#NULL!	2	#NULL!	8	0	#NULL!	1	2	#NULL!	#NULL!	3	3	1	2	1	3	2	2	0	2	2	0	3	1	2	2	0	3	2	2	2	2	1	1	1	2	2	2	2	2	2	1	1
47	2	1	#NULL!	1	#NULL!	#NULL!	#NULL!	2	#NULL!	5	2	#NULL!	1	2	#NULL!	#NULL!	3	1	1	2	2	3	2	1	2	1	2	2	2	2	2	2	1	2	1	2	2	2	2	0	2	2	2	2	1	2	1	0	1
45	2	1	#NULL!	1	#NULL!	#NULL!	#NULL!	2	#NULL!	5	1	#NULL!	1	2	#NULL!	#NULL!	3	1	2	2	2	3	2	2	2	1	2	2	2	1	1	2	1	2	1	2	1	1	1	0	0	1	2	0	2	2	2	1	2
35	2	1	#NULL!	1	#NULL!	#NULL!	#NULL!	2	#NULL!	4	0	#NULL!	1	2	#NULL!	#NULL!	3	2	1	2	1	2	2	3	0	2	2	2	2	2	2	2	0	3	1	2	2	2	1	1	1	2	1	1	1	1	1	1	1
37	2	1	#NULL!	1	#NULL!	#NULL!	#NULL!	2	#NULL!	#NULL!	0	#NULL!	1	2	#NULL!	#NULL!	3	2	0	1	2	3	0	1	1	3	3	2	2	2	3	3	1	2	2	2	2	2	2	1	0	2	1	1	1	2	1	2	2
53	2	1	#NULL!	1	#NULL!	#NULL!	#NULL!	2	#NULL!	5	2	#NULL!	1	2	#NULL!	#NULL!	3	3	1	0	1	3	3	1	2	3	3	2	2	0	1	2	2	3	2	2	2	2	2	2	2	2	2	2	2	2	1	2	0
42	2	1	#NULL!	1	#NULL!	#NULL!	#NULL!	2	#NULL!	8	1	#NULL!	1	2	#NULL!	#NULL!	3	2	1	2	2	3	1	2	2	1	0	3	2	2	3	2	1	3	1	2	2	1	1	0	0	1	1	0	1	2	2	2	2
54	2	2	#NULL!	1	#NULL!	#NULL!	#NULL!	2	#NULL!	8	1	#NULL!	1	2	#NULL!	#NULL!	3	1	3	3	2	2	3	3	2	1	1	1	2	2	2	2	0	3	0	0	2	1	1	0	0	0	2	0	1	2	2	2	1
28	2	1	#NULL!	1	#NULL!	#NULL!	#NULL!	2	#NULL!	8	0	#NULL!	1	2	#NULL!	#NULL!	3	2	2	2	1	3	2	2	1	1	3	1	2	3	2	2	2	2	1	1	1	2	1	1	1	2	1	1	2	2	1	1	1
42	2	1	#NULL!	1	#NULL!	#NULL!	#NULL!	2	#NULL!	8	0	#NULL!	1	2	#NULL!	#NULL!	3	2	1	3	2	3	2	3	0	3	3	0	3	0	2	2	1	3	2	2	2	2	1	0	2	2	2	2	1	0	2	2	1
39	2	1	#NULL!	1	#NULL!	#NULL!	#NULL!	2	#NULL!	6	1	#NULL!	1	2	#NULL!	#NULL!	3	2	2	3	2	2	3	1	2	1	2	1	2	3	2	1	2	2	1	2	2	2	1	1	1	2	1	0	1	0	2	2	1
29	2	1	#NULL!	1	#NULL!	#NULL!	#NULL!	2	#NULL!	7	0	#NULL!	1	2	#NULL!	#NULL!	3	2	0	3	2	3	3	2	0	2	3	1	3	2	2	3	0	3	1	2	2	2	1	2	2	2	2	2	1	0	2	2	2
69	2	1	#NULL!	1	#NULL!	#NULL!	#NULL!	2	#NULL!	8	1	#NULL!	1	2	#NULL!	#NULL!	3	2	0	2	1	3	2	2	3	2	2	2	3	2	2	2	1	3	1	2	2	2	1	1	2	2	2	2	2	2	0	0	1
32	2	1	#NULL!	1	#NULL!	#NULL!	#NULL!	2	#NULL!	8	0	#NULL!	1	2	#NULL!	#NULL!	3	3	0	2	2	3	1	3	0	2	3	0	3	3	3	3	0	3	2	2	2	2	2	2	2	2	2	0	1	1	1	0	1
54	2	1	#NULL!	1	#NULL!	#NULL!	#NULL!	2	#NULL!	8	0	#NULL!	1	2	#NULL!	#NULL!	3	2	0	3	2	2	3	2	0	3	3	2	3	1	2	3	0	3	2	2	2	2	2	1	2	2	2	2	2	1	2	2	1
60	2	1	#NULL!	1	#NULL!	#NULL!	#NULL!	2	#NULL!	8	1	#NULL!	1	2	#NULL!	#NULL!	3	3	1	1	2	3	2	3	0	1	3	2	3	2	3	2	1	3	2	2	2	1	1	2	1	2	2	2	1	1	2	2	0
45	2	1	#NULL!	1	#NULL!	#NULL!	#NULL!	2	#NULL!	8	1	#NULL!	1	2	#NULL!	#NULL!	3	2	2	2	3	3	2	2	1	2	1	2	2	2	3	3	1	3	1	2	2	2	0	2	1	2	2	2	1	2	2	2	1
59	2	1	#NULL!	1	#NULL!	#NULL!	#NULL!	2	#NULL!	5	2	#NULL!	1	2	#NULL!	#NULL!	3	2	2	3	3	3	3	2	2	3	2	1	2	1	2	2	2	2	1	1	1	0	0	0	1	2	1	1	2	2	2	1	1
46	2	1	#NULL!	1	#NULL!	#NULL!	#NULL!	2	#NULL!	8	0	#NULL!	1	2	#NULL!	#NULL!	3	1	2	3	2	3	3	2	1	2	1	2	3	2	3	2	2	3	2	2	2	2	1	1	1	2	2	2	1	2	1	1	2
33	2	1	#NULL!	1	#NULL!	#NULL!	#NULL!	2	#NULL!	7	1	#NULL!	1	2	#NULL!	#NULL!	3	0	3	3	3	3	2	1	2	0	3	3	3	1	2	3	2	3	1	2	2	2	0	2	2	2	2	0	2	2	2	2	2
42	2	1	#NULL!	1	#NULL!	#NULL!	#NULL!	2	#NULL!	7	0	#NULL!	1	2	#NULL!	#NULL!	3	3	2	3	2	3	2	3	2	1	2	1	2	2	2	2	2	3	1	1	1	1	0	1	0	1	1	1	1	1	2	2	1
40	2	1	#NULL!	1	#NULL!	#NULL!	#NULL!	2	#NULL!	7	1	#NULL!	1	2	#NULL!	#NULL!	3	2	2	3	3	3	3	2	2	1	2	1	3	2	3	2	2	3	1	2	2	2	1	1	1	2	2	2	2	1	2	1	0
62	2	1	#NULL!	1	#NULL!	#NULL!	#NULL!	2	#NULL!	6	1	#NULL!	1	2	#NULL!	#NULL!	3	2	2	3	2	3	2	3	0	2	3	2	3	2	3	3	3	3	2	2	2	2	1	0	1	2	2	2	1	0	1	1	1
31	2	1	#NULL!	1	#NULL!	#NULL!	#NULL!	2	#NULL!	8	2	#NULL!	1	2	#NULL!	#NULL!	3	3	2	3	3	3	3	2	1	2	2	2	3	3	3	3	1	2	2	2	2	2	2	1	2	2	2	2	2	1	2	2	2
41	2	1	#NULL!	1	#NULL!	#NULL!	#NULL!	2	#NULL!	7	0	#NULL!	1	2	#NULL!	#NULL!	3	2	1	3	3	3	3	2	2	3	2	3	3	3	3	2	3	3	1	2	1	1	1	1	1	2	1	2	2	1	1	2	1
38	2	1	#NULL!	1	#NULL!	#NULL!	#NULL!	2	#NULL!	6	0	#NULL!	1	2	#NULL!	#NULL!	3	3	2	3	3	3	3	2	3	3	2	3	3	2	3	2	1	3	1	2	2	2	2	0	2	2	2	2	2	1	1	2	1
48	2	1	#NULL!	1	#NULL!	#NULL!	#NULL!	2	#NULL!	5	0	#NULL!	1	2	#NULL!	#NULL!	3	3	3	3	3	3	2	3	1	3	0	3	3	3	3	3	3	3	2	2	2	2	2	1	1	1	2	1	2	1	1	2	2
60	2	1	#NULL!	1	#NULL!	#NULL!	#NULL!	2	#NULL!	8	0	#NULL!	1	2	#NULL!	#NULL!	3	3	3	3	3	3	3	0	3	3	3	3	2	3	3	3	1	3	0	2	2	2	1	2	0	2	#NULL!	2	#NULL!	0	1	1	0
42	2	1	#NULL!	1	#NULL!	#NULL!	#NULL!	2	#NULL!	8	0	#NULL!	1	2	#NULL!	#NULL!	3	3	2	2	3	3	2	3	3	3	2	2	3	3	3	2	3	3	2	2	2	2	1	0	0	2	0	1	2	1	2	2	1
47	2	1	#NULL!	1	#NULL!	#NULL!	#NULL!	2	#NULL!	6	0	#NULL!	1	2	#NULL!	#NULL!	3	3	3	3	3	3	3	3	3	3	3	3	3	3	3	3	3	0	1	2	1	2	1	0	0	1	1	0	2	2	2	2	1
42	#NULL!	1	#NULL!	1	#NULL!	#NULL!	#NULL!	2	#NULL!	6	2	#NULL!	#NULL!	3	#NULL!	1	3	2	1	3	2	2	2	2	2	2	1	1	2	1	1	1	1	3	1	2	1	2	1	0	1	0	2	0	2	0	2	0	2
48	1	1	#NULL!	1	#NULL!	#NULL!	#NULL!	2	#NULL!	8	0	#NULL!	#NULL!	3	1	#NULL!	#NULL!	2	1	1	#NULL!	2	1	2	2	#NULL!	2	1	2	1	3	2	2	2	1	#NULL!	1	1	1	#NULL!	0	2	2	0	2	1	1	2	0
52	1	1	#NULL!	1	#NULL!	#NULL!	#NULL!	2	#NULL!	5	1	#NULL!	#NULL!	3	#NULL!	1	0	0	2	0	2	1	0	2	2	3	0	3	0	2	3	0	3	1	0	0	0	0	0	0	0	0	0	0	1	0	2	2	0
46	1	2	#NULL!	1	#NULL!	#NULL!	#NULL!	2	#NULL!	7	1	#NULL!	#NULL!	3	1	#NULL!	1	0	1	0	0	1	0	1	0	1	3	0	1	1	1	1	2	1	0	0	0	0	0	0	0	1	0	0	0	0	1	0	1
49	1	1	#NULL!	1	#NULL!	#NULL!	#NULL!	2	#NULL!	6	0	#NULL!	#NULL!	3	#NULL!	1	1	2	0	3	3	3	1	3	2	2	1	2	1	2	1	1	1	3	0	0	1	0	0	0	0	0	1	0	0	0	1	1	0
20	1	1	#NULL!	1	#NULL!	#NULL!	#NULL!	2	#NULL!	6	0	#NULL!	#NULL!	3	#NULL!	1	1	3	2	2	3	1	1	3	2	0	1	3	2	2	2	2	2	3	0	0	0	0	0	0	0	1	0	1	1	0	1	0	1
57	1	1	#NULL!	1	#NULL!	#NULL!	#NULL!	2	#NULL!	8	2	#NULL!	#NULL!	3	1	#NULL!	2	1	0	2	3	2	#NULL!	1	2	2	#NULL!	2	1	2	3	#NULL!	1	2	0	1	1	0	1	0	1	1	1	0	0	0	1	1	0
41	1	1	#NULL!	1	#NULL!	#NULL!	#NULL!	2	#NULL!	7	1	#NULL!	#NULL!	3	1	#NULL!	2	2	0	0	0	2	0	1	0	0	1	2	1	2	2	1	2	3	0	1	1	0	0	0	0	0	2	0	0	0	1	0	0
56	1	1	#NULL!	1	#NULL!	#NULL!	#NULL!	2	#NULL!	8	0	#NULL!	#NULL!	3	#NULL!	1	2	1	0	2	0	2	0	2	0	1	2	3	1	0	1	1	0	3	1	1	1	1	0	1	1	1	2	0	1	0	0	0	0
57	1	2	#NULL!	1	#NULL!	#NULL!	#NULL!	2	#NULL!	6	2	#NULL!	#NULL!	3	1	#NULL!	2	1	2	1	1	2	1	2	0	1	2	2	1	1	2	2	1	3	1	1	1	0	0	0	1	1	1	1	0	1	1	0	0
54	1	1	#NULL!	1	#NULL!	#NULL!	#NULL!	2	#NULL!	6	0	#NULL!	#NULL!	3	#NULL!	1	2	2	2	1	1	2	1	2	2	0	2	2	1	0	2	1	2	2	0	1	1	0	0	0	1	2	0	1	1	1	1	1	0
25	1	1	#NULL!	1	#NULL!	#NULL!	#NULL!	2	#NULL!	8	0	#NULL!	#NULL!	3	#NULL!	1	2	1	0	1	2	2	0	3	3	3	0	3	1	3	3	0	0	0	0	2	0	0	0	0	0	0	0	0	0	0	2	2	0
43	1	1	#NULL!	1	#NULL!	#NULL!	#NULL!	2	#NULL!	8	0	#NULL!	#NULL!	3	#NULL!	1	2	2	2	0	1	2	0	1	1	1	2	2	2	1	2	2	2	2	1	1	1	1	1	1	0	2	1	1	2	1	1	1	1
36	1	1	#NULL!	1	#NULL!	#NULL!	#NULL!	2	#NULL!	6	2	#NULL!	#NULL!	3	#NULL!	1	2	0	1	2	2	2	2	2	2	0	1	2	2	1	2	2	2	2	1	1	2	1	1	0	2	2	1	1	1	1	1	2	0
36	1	1	#NULL!	1	#NULL!	#NULL!	#NULL!	2	#NULL!	8	0	#NULL!	#NULL!	3	#NULL!	1	2	2	2	2	1	2	1	1	1	1	2	1	2	2	1	1	2	3	1	1	1	1	1	1	1	2	1	0	1	0	1	0	0
49	1	1	#NULL!	1	#NULL!	#NULL!	#NULL!	2	#NULL!	6	#NULL!	#NULL!	#NULL!	3	#NULL!	1	2	2	1	2	2	2	1	1	1	2	2	1	1	2	2	2	2	1	0	1	1	1	0	0	1	0	1	1	0	0	0	0	0
74	1	1	#NULL!	1	#NULL!	#NULL!	#NULL!	2	#NULL!	6	1	#NULL!	#NULL!	3	1	#NULL!	2	1	1	2	3	2	2	2	2	3	2	2	2	0	0	2	1	2	1	1	1	1	0	1	2	2	2	0	2	1	1	1	1
63	1	1	#NULL!	1	#NULL!	#NULL!	#NULL!	2	#NULL!	8	1	#NULL!	#NULL!	3	#NULL!	1	2	3	2	1	3	3	0	2	3	0	0	1	3	1	2	0	2	3	1	1	1	0	1	1	0	0	1	0	0	0	0	2	0
45	1	1	#NULL!	1	#NULL!	#NULL!	#NULL!	2	#NULL!	8	0	#NULL!	#NULL!	3	#NULL!	1	2	0	2	2	3	3	0	2	1	1	2	2	3	2	2	1	2	3	2	2	2	2	1	2	1	1	2	2	2	2	1	2	0
46	1	2	#NULL!	1	#NULL!	#NULL!	#NULL!	2	#NULL!	4	1	#NULL!	#NULL!	3	1	#NULL!	2	1	1	2	3	2	3	0	2	2	2	2	2	1	3	3	3	2	2	2	2	2	2	0	0	2	1	0	2	2	2	2	2
29	1	2	#NULL!	1	#NULL!	#NULL!	#NULL!	2	#NULL!	8	0	#NULL!	#NULL!	3	#NULL!	1	2	0	3	3	3	3	3	1	2	2	3	2	3	2	2	3	3	1	1	2	2	2	2	1	2	2	2	2	2	1	2	2	1
44	1	1	#NULL!	1	#NULL!	#NULL!	#NULL!	2	#NULL!	8	0	#NULL!	#NULL!	3	#NULL!	1	3	3	0	0	0	3	0	0	0	0	0	0	2	1	0	0	0	2	0	0	1	0	1	2	0	0	2	0	2	2	2	2	0
55	1	1	#NULL!	1	#NULL!	#NULL!	#NULL!	2	#NULL!	7	0	#NULL!	#NULL!	3	1	#NULL!	3	3	1	0	0	1	0	1	0	0	0	2	2	1	2	0	1	3	0	1	0	0	1	0	0	0	1	0	0	0	1	1	0
58	1	1	#NULL!	1	#NULL!	#NULL!	#NULL!	2	#NULL!	7	1	#NULL!	#NULL!	3	#NULL!	1	3	0	0	2	2	2	1	1	0	2	1	1	2	3	3	1	0	2	1	1	1	1	1	2	2	1	0	2	0	0	0	0	0
62	1	1	#NULL!	1	#NULL!	#NULL!	#NULL!	2	#NULL!	8	0	#NULL!	#NULL!	3	1	#NULL!	3	1	0	3	2	3	2	1	0	0	2	2	1	2	3	3	0	2	1	1	2	2	2	2	0	0	2	1	0	0	0	1	0
57	1	2	#NULL!	1	#NULL!	#NULL!	#NULL!	2	#NULL!	8	1	#NULL!	#NULL!	3	#NULL!	1	3	3	0	2	0	3	2	3	0	1	1	0	3	1	3	1	1	3	0	2	2	1	1	1	0	2	2	1	0	2	2	2	1
37	1	1	#NULL!	1	#NULL!	#NULL!	#NULL!	2	#NULL!	8	2	#NULL!	#NULL!	3	#NULL!	1	3	2	0	3	1	2	0	3	0	2	2	0	2	3	3	2	1	3	1	1	2	1	0	0	1	2	2	2	1	0	2	2	1
52	1	#NULL!	#NULL!	1	#NULL!	#NULL!	#NULL!	2	#NULL!	7	0	#NULL!	#NULL!	3	#NULL!	#NULL!	3	2	0	3	2	2	2	3	0	1	2	1	3	2	3	1	2	3	1	2	2	1	0	1	1	2	2	2	1	2	1	2	1
57	1	1	#NULL!	1	#NULL!	#NULL!	#NULL!	2	#NULL!	7	2	#NULL!	#NULL!	3	#NULL!	1	3	2	2	2	2	2	2	2	1	1	2	2	2	2	3	1	2	2	0	1	0	0	0	1	0	0	0	0	0	0	1	2	0
67	1	1	#NULL!	1	#NULL!	#NULL!	#NULL!	2	#NULL!	8	0	#NULL!	#NULL!	3	#NULL!	1	3	2	0	2	2	3	3	3	0	2	3	1	3	3	2	1	0	3	2	2	0	2	1	2	0	0	1	0	2	2	2	2	0
52	1	1	#NULL!	1	#NULL!	#NULL!	#NULL!	2	#NULL!	6	0	#NULL!	#NULL!	3	#NULL!	1	3	3	0	2	2	1	2	1	0	3	3	3	2	3	3	2	1	3	#NULL!	2	2	1	0	0	2	#NULL!	2	2	2	1	1	#NULL!	1
59	1	1	#NULL!	1	#NULL!	#NULL!	#NULL!	2	#NULL!	8	0	#NULL!	#NULL!	3	#NULL!	1	3	3	0	2	0	3	2	1	1	1	3	2	3	3	3	3	1	3	2	1	2	2	1	0	1	0	2	1	2	2	2	2	1
39	1	1	#NULL!	1	#NULL!	#NULL!	#NULL!	2	#NULL!	7	0	#NULL!	#NULL!	3	1	#NULL!	3	3	2	2	2	3	2	2	2	1	2	1	2	3	3	3	1	3	2	2	2	1	0	0	0	1	1	0	2	0	2	2	2
43	1	1	#NULL!	1	#NULL!	#NULL!	#NULL!	2	#NULL!	8	1	#NULL!	#NULL!	3	#NULL!	1	3	2	2	2	3	3	2	2	3	0	2	3	3	3	2	2	2	3	1	2	2	2	2	1	0	1	2	0	1	1	1	1	1
46	1	1	#NULL!	1	#NULL!	#NULL!	#NULL!	2	#NULL!	8	0	#NULL!	#NULL!	3	#NULL!	1	3	3	1	2	3	3	2	3	3	2	2	1	3	2	3	2	2	3	2	2	2	2	1	1	2	2	2	2	1	1	1	1	1
49	1	#NULL!	#NULL!	1	#NULL!	#NULL!	#NULL!	2	#NULL!	8	2	#NULL!	#NULL!	3	#NULL!	1	3	2	2	3	3	2	3	3	2	3	1	3	1	3	3	2	3	2	1	2	2	1	2	1	1	2	0	1	2	0	1	2	2
41	2	1	#NULL!	1	#NULL!	#NULL!	#NULL!	2	#NULL!	8	1	#NULL!	#NULL!	3	1	#NULL!	0	0	3	2	2	0	1	1	2	0	0	0	0	2	3	0	2	1	0	0	0	0	0	0	0	0	0	2	0	0	0	0	0
37	2	1	#NULL!	1	#NULL!	#NULL!	#NULL!	2	#NULL!	7	0	#NULL!	#NULL!	3	#NULL!	1	0	1	1	3	2	0	1	2	0	1	0	1	1	3	3	1	2	1	1	0	1	0	0	1	0	1	0	0	2	1	0	0	0
49	2	1	#NULL!	1	#NULL!	#NULL!	#NULL!	2	#NULL!	6	2	#NULL!	#NULL!	3	#NULL!	1	0	2	0	3	2	2	2	2	1	3	3	0	2	0	0	2	2	1	1	1	1	1	1	1	0	0	2	0	2	2	2	2	1
65	2	1	#NULL!	1	#NULL!	#NULL!	#NULL!	2	#NULL!	8	1	#NULL!	#NULL!	3	#NULL!	1	1	1	1	1	#NULL!	2	1	2	0	3	1	2	1	2	3	0	1	3	0	1	2	1	1	#NULL!	0	0	0	0	0	2	0	0	0
58	2	1	#NULL!	1	#NULL!	#NULL!	#NULL!	2	#NULL!	7	2	#NULL!	#NULL!	3	#NULL!	#NULL!	1	1	1	0	2	1	0	1	1	1	1	1	1	2	2	1	1	2	0	0	1	0	0	0	0	0	1	0	0	0	1	1	0
57	2	1	#NULL!	1	#NULL!	#NULL!	#NULL!	2	#NULL!	7	1	#NULL!	#NULL!	3	1	#NULL!	1	1	0	1	1	2	1	1	1	1	3	1	2	0	1	2	1	3	0	2	2	1	1	2	0	1	0	0	0	0	0	2	1
37	2	1	#NULL!	1	#NULL!	#NULL!	#NULL!	2	#NULL!	7	1	#NULL!	#NULL!	3	1	#NULL!	1	1	1	2	1	1	1	1	1	1	3	1	2	2	2	0	1	3	1	1	1	0	1	0	0	0	1	0	0	2	1	2	0
52	2	1	#NULL!	1	#NULL!	#NULL!	#NULL!	2	#NULL!	8	2	#NULL!	#NULL!	3	1	#NULL!	1	0	0	2	3	3	1	0	2	0	1	0	3	3	3	1	3	0	2	2	1	1	1	0	0	0	0	0	0	2	2	0	0
56	2	1	#NULL!	1	#NULL!	#NULL!	#NULL!	2	#NULL!	8	1	#NULL!	#NULL!	3	#NULL!	1	1	1	1	3	2	2	3	3	0	3	1	2	1	2	3	2	2	3	1	1	1	1	1	0	1	0	#NULL!	2	1	2	2	1	1
53	2	1	#NULL!	1	#NULL!	#NULL!	#NULL!	2	#NULL!	8	0	#NULL!	#NULL!	3	#NULL!	1	2	2	1	2	2	2	2	3	1	1	#NULL!	2	#NULL!	#NULL!	2	2	2	3	2	#NULL!	2	#NULL!	2	0	1	1	2	2	1	1	2	2	0
38	2	2	#NULL!	1	#NULL!	#NULL!	#NULL!	2	#NULL!	8	0	#NULL!	#NULL!	3	#NULL!	1	2	2	2	2	3	2	2	2	1	1	2	2	2	0	1	2	#NULL!	2	1	2	2	1	0	0	0	0	2	0	1	2	1	0	2
60	2	1	#NULL!	1	#NULL!	#NULL!	#NULL!	2	#NULL!	8	1	#NULL!	#NULL!	3	1	#NULL!	2	2	1	3	1	1	1	2	#NULL!	1	1	0	1	3	3	1	2	2	0	1	1	1	0	0	1	1	0	0	2	1	2	0	1
44	2	1	#NULL!	1	#NULL!	#NULL!	#NULL!	2	#NULL!	7	1	#NULL!	#NULL!	3	#NULL!	1	2	2	0	2	2	2	2	2	1	#NULL!	#NULL!	2	2	1	2	1	1	3	1	1	1	1	1	1	1	2	2	2	2	1	2	2	1
51	2	1	#NULL!	1	#NULL!	#NULL!	#NULL!	2	#NULL!	7	2	#NULL!	#NULL!	3	1	#NULL!	2	1	0	3	0	1	1	2	0	0	0	0	1	2	3	0	0	2	1	2	1	1	0	0	2	2	0	2	1	0	2	2	2
49	2	1	#NULL!	1	#NULL!	#NULL!	#NULL!	2	#NULL!	6	1	#NULL!	#NULL!	3	1	#NULL!	2	2	0	2	0	2	0	1	0	0	0	1	2	1	2	0	1	2	0	0	1	0	0	0	0	0	0	0	0	0	0	0	0
34	2	1	#NULL!	1	#NULL!	#NULL!	#NULL!	2	#NULL!	7	1	#NULL!	#NULL!	3	#NULL!	1	2	2	0	2	2	2	2	2	1	0	0	1	1	1	1	0	0	2	1	1	1	1	0	0	0	0	0	0	0	2	1	1	0
56	2	1	#NULL!	1	#NULL!	#NULL!	#NULL!	2	#NULL!	5	2	#NULL!	#NULL!	3	#NULL!	1	2	1	0	0	1	1	0	2	0	2	3	0	2	2	2	2	0	2	0	1	1	0	0	0	1	1	1	1	1	0	1	1	0
34	2	1	#NULL!	1	#NULL!	#NULL!	#NULL!	2	#NULL!	7	1	#NULL!	#NULL!	3	#NULL!	1	2	1	0	3	3	2	2	2	1	0	1	2	1	0	1	1	0	1	1	1	1	0	0	0	0	0	0	2	0	2	1	1	0
51	2	1	#NULL!	1	#NULL!	#NULL!	#NULL!	2	#NULL!	6	0	#NULL!	#NULL!	3	1	#NULL!	2	2	1	1	2	2	1	1	2	0	1	1	1	1	1	1	1	2	0	1	1	0	0	0	0	#NULL!	1	0	0	1	1	1	0
42	2	1	#NULL!	1	#NULL!	#NULL!	#NULL!	2	#NULL!	8	1	#NULL!	#NULL!	3	#NULL!	1	2	0	1	2	2	2	1	1	2	0	1	1	2	2	2	1	1	2	1	1	1	1	1	1	0	1	2	0	0	1	1	0	0
36	2	1	#NULL!	1	#NULL!	#NULL!	#NULL!	2	#NULL!	8	0	#NULL!	#NULL!	3	#NULL!	1	2	2	0	2	0	1	1	1	0	2	3	0	1	3	3	1	0	3	1	2	2	1	0	2	2	2	2	2	2	#NULL!	1	2	0
63	2	2	#NULL!	1	#NULL!	#NULL!	#NULL!	2	#NULL!	8	1	#NULL!	#NULL!	3	#NULL!	1	2	2	0	2	2	2	1	2	1	1	1	1	2	1	2	1	2	1	1	1	1	0	0	1	1	1	2	1	0	0	2	2	2
42	2	1	#NULL!	1	#NULL!	#NULL!	#NULL!	2	#NULL!	6	0	#NULL!	#NULL!	3	#NULL!	1	2	0	0	3	1	2	3	2	0	0	0	3	2	2	2	1	1	3	0	0	1	1	0	2	1	2	2	2	1	2	2	2	1
46	2	1	#NULL!	1	#NULL!	#NULL!	#NULL!	2	#NULL!	7	1	#NULL!	#NULL!	3	1	#NULL!	2	2	1	3	3	1	1	2	2	1	1	1	1	1	2	1	1	2	1	1	1	0	0	1	0	0	0	0	1	1	1	0	1
30	2	1	#NULL!	1	#NULL!	#NULL!	#NULL!	2	#NULL!	8	1	#NULL!	#NULL!	3	#NULL!	1	2	2	0	2	1	2	1	3	1	2	2	0	2	2	3	1	0	2	2	2	1	2	1	0	0	2	1	0	2	0	1	0	1
61	2	1	#NULL!	1	#NULL!	#NULL!	#NULL!	2	#NULL!	7	1	#NULL!	#NULL!	3	1	#NULL!	2	1	1	2	1	2	2	2	1	1	1	2	1	2	3	1	1	2	1	1	1	1	1	1	0	2	1	1	1	2	1	0	2
49	2	1	#NULL!	1	#NULL!	#NULL!	#NULL!	2	#NULL!	6	0	#NULL!	#NULL!	3	#NULL!	1	2	2	2	2	2	3	2	2	1	2	2	1	2	1	0	1	1	1	1	2	2	2	1	0	2	2	2	2	2	0	2	1	2
42	2	1	#NULL!	1	#NULL!	#NULL!	#NULL!	2	#NULL!	8	0	#NULL!	#NULL!	3	#NULL!	1	2	1	1	2	2	2	1	1	1	1	1	2	2	2	2	2	1	3	2	1	2	2	1	2	0	2	1	0	2	2	2	1	2
55	2	1	#NULL!	1	#NULL!	#NULL!	#NULL!	2	#NULL!	6	0	#NULL!	#NULL!	3	#NULL!	1	2	2	1	2	1	2	2	2	0	2	2	2	2	1	2	1	0	3	1	1	1	0	0	0	0	2	1	0	1	1	2	2	2
53	2	1	#NULL!	1	#NULL!	#NULL!	#NULL!	2	#NULL!	8	0	#NULL!	#NULL!	3	#NULL!	1	2	2	0	1	0	3	0	2	0	1	3	2	3	2	3	2	0	3	1	2	2	1	1	2	0	2	2	0	1	2	2	2	2
61	2	1	#NULL!	1	#NULL!	#NULL!	#NULL!	2	#NULL!	8	0	#NULL!	#NULL!	3	1	#NULL!	2	1	0	3	2	2	3	1	2	0	2	2	1	2	3	1	0	2	0	1	1	2	0	2	0	0	1	0	2	1	2	0	1
44	2	1	#NULL!	1	#NULL!	#NULL!	#NULL!	2	#NULL!	7	0	#NULL!	#NULL!	3	#NULL!	1	2	2	1	3	2	2	3	1	0	1	1	2	2	1	2	2	1	1	1	1	1	1	1	1	0	2	1	1	1	1	1	2	0
42	2	1	#NULL!	1	#NULL!	#NULL!	#NULL!	2	#NULL!	8	0	#NULL!	#NULL!	3	#NULL!	1	2	1	2	2	2	2	2	1	2	2	2	1	2	1	2	2	0	2	1	2	1	1	1	1	2	2	1	1	0	0	0	1	0
60	2	1	#NULL!	1	#NULL!	#NULL!	#NULL!	2	#NULL!	7	1	#NULL!	#NULL!	3	#NULL!	1	2	2	1	1	2	2	1	2	2	1	2	2	2	1	2	1	2	2	1	1	1	1	0	1	0	1	1	1	1	1	1	1	1
30	2	1	#NULL!	1	#NULL!	#NULL!	#NULL!	2	#NULL!	7	1	#NULL!	#NULL!	3	1	#NULL!	2	2	0	2	1	1	1	3	0	1	3	1	2	2	3	2	2	2	1	1	1	0	1	1	2	2	2	2	1	2	2	2	2
34	2	1	#NULL!	1	#NULL!	#NULL!	#NULL!	2	#NULL!	8	1	#NULL!	#NULL!	3	#NULL!	1	2	2	2	2	2	2	2	2	1	0	2	2	1	1	2	1	2	3	0	0	0	0	0	0	0	0	1	1	1	1	1	0	0
65	2	1	#NULL!	1	#NULL!	#NULL!	#NULL!	2	#NULL!	7	1	#NULL!	#NULL!	3	#NULL!	1	2	2	0	2	2	1	1	2	2	1	1	3	2	3	3	2	0	2	1	1	1	1	1	0	1	2	1	2	1	1	1	1	1
28	2	1	#NULL!	1	#NULL!	#NULL!	#NULL!	2	#NULL!	5	0	#NULL!	#NULL!	3	1	#NULL!	2	2	1	3	3	2	2	2	2	0	1	1	2	3	2	1	1	2	1	1	1	1	1	0	0	1	1	1	0	0	0	1	0
22	2	2	#NULL!	1	#NULL!	#NULL!	#NULL!	2	#NULL!	7	1	#NULL!	#NULL!	3	#NULL!	1	2	1	1	2	2	2	2	2	1	2	1	3	2	2	2	1	2	2	1	2	1	1	1	1	1	2	2	1	2	1	1	0	1
60	2	1	#NULL!	1	#NULL!	#NULL!	#NULL!	2	#NULL!	8	0	#NULL!	#NULL!	3	1	#NULL!	2	2	1	3	2	2	2	1	1	1	2	1	1	3	3	1	2	2	1	1	1	0	0	1	1	1	1	1	1	0	1	2	1
56	2	1	#NULL!	1	#NULL!	#NULL!	#NULL!	2	#NULL!	6	0	#NULL!	#NULL!	3	#NULL!	1	2	1	1	3	2	3	3	2	0	0	3	2	2	1	2	2	0	3	2	2	2	1	1	2	2	2	2	0	2	1	2	2	2
48	2	2	#NULL!	1	#NULL!	#NULL!	#NULL!	2	#NULL!	8	1	#NULL!	#NULL!	3	1	#NULL!	2	1	0	2	0	3	2	3	0	3	2	1	2	3	3	1	1	3	2	2	2	2	0	2	0	0	2	0	2	2	2	2	2
45	2	1	#NULL!	1	#NULL!	#NULL!	#NULL!	2	#NULL!	#NULL!	2	#NULL!	#NULL!	3	1	#NULL!	2	1	2	2	2	2	1	1	2	3	1	1	2	3	3	2	2	1	0	1	1	1	0	0	0	1	0	0	2	2	2	2	2
46	2	1	#NULL!	1	#NULL!	#NULL!	#NULL!	2	#NULL!	6	2	#NULL!	#NULL!	3	1	#NULL!	2	3	1	3	1	3	1	2	0	2	2	2	3	2	2	2	1	2	0	1	1	2	2	2	1	2	2	2	2	2	2	2	2
48	2	1	#NULL!	1	#NULL!	#NULL!	#NULL!	2	#NULL!	8	0	#NULL!	#NULL!	3	#NULL!	1	2	1	2	3	2	2	2	2	1	1	2	2	2	2	2	2	2	2	1	1	1	1	0	1	1	2	2	1	1	0	1	2	1
45	2	1	#NULL!	1	#NULL!	#NULL!	#NULL!	2	#NULL!	7	1	#NULL!	#NULL!	3	#NULL!	1	2	2	1	3	1	2	2	2	1	1	2	2	2	2	3	2	2	2	1	1	1	1	1	0	1	2	1	1	0	1	2	2	2
42	2	2	#NULL!	1	#NULL!	#NULL!	#NULL!	2	#NULL!	8	0	#NULL!	#NULL!	3	1	#NULL!	2	2	0	2	2	2	3	1	1	2	2	2	3	3	3	2	3	1	2	2	1	1	1	1	2	2	2	2	1	1	2	2	2
53	2	1	#NULL!	1	#NULL!	#NULL!	#NULL!	2	#NULL!	8	1	#NULL!	#NULL!	3	1	#NULL!	2	2	0	3	3	3	3	3	0	0	3	3	3	1	3	3	0	2	2	2	2	2	2	2	2	2	2	2	2	2	2	2	2
57	2	1	#NULL!	1	#NULL!	#NULL!	#NULL!	2	#NULL!	8	0	#NULL!	#NULL!	3	#NULL!	1	2	2	2	3	3	2	3	2	2	2	1	2	2	2	2	1	2	2	0	1	1	1	1	1	1	2	2	1	2	1	1	1	1
52	2	1	#NULL!	1	#NULL!	#NULL!	#NULL!	2	#NULL!	8	0	#NULL!	#NULL!	3	1	#NULL!	2	0	2	3	2	3	2	2	1	1	1	3	2	3	3	3	2	2	1	2	1	2	1	1	2	1	1	2	2	2	2	2	2
36	2	1	#NULL!	1	#NULL!	#NULL!	#NULL!	2	#NULL!	7	0	#NULL!	#NULL!	3	#NULL!	1	2	2	1	3	3	3	2	2	1	1	2	1	2	3	3	3	1	2	1	1	0	1	1	0	1	1	1	0	2	0	2	1	0
55	2	1	#NULL!	1	#NULL!	#NULL!	#NULL!	2	#NULL!	8	1	#NULL!	#NULL!	3	#NULL!	1	2	2	2	2	2	2	3	3	1	2	2	2	2	1	2	2	3	3	1	1	1	1	1	1	2	2	2	2	1	2	2	2	2
35	2	2	#NULL!	1	#NULL!	#NULL!	#NULL!	2	#NULL!	4	2	#NULL!	#NULL!	3	#NULL!	1	2	3	2	3	2	2	3	3	1	3	2	3	2	1	2	1	1	3	1	0	1	1	0	1	0	2	2	0	2	2	2	2	2
36	2	1	#NULL!	1	#NULL!	#NULL!	#NULL!	2	#NULL!	7	1	#NULL!	#NULL!	3	#NULL!	1	2	2	2	3	2	2	2	2	1	2	2	2	2	3	3	3	1	3	0	1	1	1	1	1	1	2	2	2	0	2	2	2	0
61	2	1	#NULL!	1	#NULL!	#NULL!	#NULL!	2	#NULL!	6	1	#NULL!	#NULL!	3	1	#NULL!	2	3	1	3	3	2	3	1	3	2	1	2	2	3	3	2	2	1	1	2	1	1	0	0	0	2	0	0	2	2	0	2	1
27	2	2	#NULL!	1	#NULL!	#NULL!	#NULL!	2	#NULL!	8	1	#NULL!	#NULL!	3	1	#NULL!	2	2	2	3	3	3	2	2	2	2	2	3	2	1	3	2	2	2	1	2	1	1	1	0	1	2	2	1	2	2	2	2	2
38	2	1	#NULL!	1	#NULL!	#NULL!	#NULL!	2	#NULL!	8	1	#NULL!	#NULL!	3	1	#NULL!	2	2	2	3	3	3	2	3	2	3	3	1	3	2	3	3	1	3	2	2	2	#NULL!	2	1	2	2	2	2	2	0	2	1	1
58	2	1	#NULL!	1	#NULL!	#NULL!	#NULL!	2	#NULL!	6	1	#NULL!	#NULL!	3	1	#NULL!	2	2	2	3	3	2	3	2	3	3	2	3	2	3	3	3	2	3	1	1	1	1	0	0	1	1	1	0	2	0	2	1	2
41	2	1	#NULL!	1	#NULL!	#NULL!	#NULL!	2	#NULL!	7	1	#NULL!	#NULL!	3	1	#NULL!	3	2	1	3	3	2	3	3	#NULL!	3	1	2	2	1	3	2	2	3	2	2	2	2	1	0	0	1	2	1	2	1	2	2	2
36	2	2	#NULL!	1	#NULL!	#NULL!	#NULL!	2	#NULL!	8	1	#NULL!	#NULL!	3	#NULL!	1	3	3	0	2	2	2	3	#NULL!	1	1	3	2	3	3	2	1	1	1	2	2	2	2	1	0	0	2	2	0	2	1	1	1	0
55	2	1	#NULL!	1	#NULL!	#NULL!	#NULL!	2	#NULL!	8	0	#NULL!	#NULL!	3	#NULL!	1	3	2	1	3	1	3	1	2	#NULL!	0	2	2	3	2	2	2	1	3	1	2	2	1	0	0	1	0	1	1	0	#NULL!	1	1	0
56	2	1	#NULL!	1	#NULL!	#NULL!	#NULL!	2	#NULL!	5	1	#NULL!	#NULL!	3	1	#NULL!	3	3	1	3	3	3	3	3	#NULL!	3	2	3	3	3	3	3	3	3	2	#NULL!	2	2	2	2	0	2	2	0	2	2	2	2	2
38	2	2	#NULL!	1	#NULL!	#NULL!	#NULL!	2	#NULL!	8	0	#NULL!	#NULL!	3	1	#NULL!	3	0	0	2	0	3	2	3	0	1	#NULL!	3	3	3	3	3	0	3	2	2	1	1	2	2	#NULL!	2	2	2	0	1	1	2	1
51	2	1	#NULL!	1	#NULL!	#NULL!	#NULL!	2	#NULL!	8	2	#NULL!	#NULL!	3	#NULL!	1	3	2	2	1	2	2	2	2	#NULL!	1	2	1	2	3	3	2	1	2	1	2	2	1	0	1	0	2	2	0	0	2	2	2	2
44	2	1	#NULL!	1	#NULL!	#NULL!	#NULL!	2	#NULL!	8	2	#NULL!	#NULL!	3	1	#NULL!	3	2	0	2	1	1	0	3	0	0	2	0	0	0	1	1	1	3	0	2	2	2	2	0	2	2	2	2	1	2	1	1	1
57	2	1	#NULL!	1	#NULL!	#NULL!	#NULL!	2	#NULL!	8	1	#NULL!	#NULL!	3	#NULL!	1	3	2	0	0	2	3	0	1	0	0	2	2	1	0	2	1	0	3	1	2	2	1	1	1	0	2	2	#NULL!	#NULL!	2	1	0	0
39	2	1	#NULL!	1	#NULL!	#NULL!	#NULL!	2	#NULL!	7	1	#NULL!	#NULL!	3	#NULL!	1	3	2	0	2	0	2	1	2	0	1	0	0	3	2	2	0	0	3	2	2	2	1	0	2	2	2	2	2	1	1	2	2	0
47	2	1	#NULL!	1	#NULL!	#NULL!	#NULL!	2	#NULL!	8	1	#NULL!	#NULL!	3	#NULL!	1	3	2	0	3	0	2	3	1	0	0	3	0	2	0	2	2	0	3	0	1	2	1	0	2	2	2	0	2	2	1	2	2	1
52	2	2	#NULL!	1	#NULL!	#NULL!	#NULL!	2	#NULL!	7	1	#NULL!	#NULL!	3	1	#NULL!	3	3	1	3	0	1	2	1	0	0	3	0	1	2	2	3	1	2	0	0	0	0	0	0	0	0	0	0	1	1	0	1	0
50	2	1	#NULL!	1	#NULL!	#NULL!	#NULL!	2	#NULL!	7	0	#NULL!	#NULL!	3	#NULL!	1	3	3	0	2	2	3	2	0	1	1	1	0	0	2	2	3	0	3	2	2	2	2	1	1	2	2	2	2	2	1	2	2	1
54	2	1	#NULL!	1	#NULL!	#NULL!	#NULL!	2	#NULL!	7	2	#NULL!	#NULL!	3	#NULL!	1	3	2	0	2	0	3	0	2	0	3	2	2	3	1	3	1	0	3	2	2	2	2	2	0	2	2	2	0	2	2	0	2	2
42	2	1	#NULL!	1	#NULL!	#NULL!	#NULL!	2	#NULL!	8	2	#NULL!	#NULL!	3	1	#NULL!	3	2	1	3	2	2	1	2	1	0	2	2	2	2	2	1	1	2	0	1	1	0	0	0	0	1	1	0	0	2	2	2	0
46	2	1	#NULL!	1	#NULL!	#NULL!	#NULL!	2	#NULL!	8	0	#NULL!	#NULL!	3	#NULL!	1	3	2	1	2	1	2	2	3	1	2	2	0	1	2	2	1	1	3	1	2	1	1	1	1	0	1	1	1	2	2	0	2	2
54	2	1	#NULL!	1	#NULL!	#NULL!	#NULL!	2	#NULL!	6	2	#NULL!	#NULL!	3	#NULL!	1	3	2	2	2	2	3	2	1	2	2	0	2	1	2	2	1	1	2	2	2	1	2	1	0	1	1	2	0	1	0	2	1	1
53	2	#NULL!	#NULL!	1	#NULL!	#NULL!	#NULL!	2	#NULL!	8	2	#NULL!	#NULL!	3	1	#NULL!	3	2	3	2	2	3	2	1	2	2	2	1	0	1	2	2	2	0	1	2	2	2	2	0	2	1	1	2	2	2	1	1	1
23	2	1	#NULL!	1	#NULL!	#NULL!	#NULL!	2	#NULL!	6	0	#NULL!	#NULL!	3	#NULL!	1	3	2	1	1	3	3	0	1	3	0	2	1	2	2	2	2	3	1	2	2	2	2	2	0	0	1	0	1	1	1	2	2	2
51	2	1	#NULL!	1	#NULL!	#NULL!	#NULL!	2	#NULL!	7	1	#NULL!	#NULL!	3	#NULL!	1	3	2	2	2	1	3	1	2	1	0	1	2	1	2	2	2	2	3	1	1	1	1	1	1	1	2	1	0	2	1	2	1	1
29	2	1	#NULL!	1	#NULL!	#NULL!	#NULL!	2	#NULL!	6	2	#NULL!	#NULL!	3	#NULL!	1	3	1	1	3	2	2	3	1	1	3	3	2	1	0	1	1	1	3	1	2	2	1	1	1	2	2	2	0	2	1	2	2	2
45	2	1	#NULL!	1	#NULL!	#NULL!	#NULL!	2	#NULL!	6	0	#NULL!	#NULL!	3	#NULL!	1	3	3	1	2	2	3	3	3	0	0	0	0	2	0	3	2	2	3	1	2	2	0	1	0	0	0	2	2	2	2	2	1	0
53	2	1	#NULL!	1	#NULL!	#NULL!	#NULL!	2	#NULL!	8	0	#NULL!	#NULL!	3	#NULL!	1	3	3	0	2	1	2	2	2	2	1	2	2	2	2	2	2	1	2	1	1	1	1	1	0	1	1	1	1	0	1	0	1	1
61	2	1	#NULL!	1	#NULL!	#NULL!	#NULL!	2	#NULL!	7	1	#NULL!	#NULL!	3	1	#NULL!	3	2	2	2	3	3	3	1	0	0	0	1	3	3	3	1	1	2	0	2	2	2	0	2	2	0	2	2	1	2	0	1	0
59	2	1	#NULL!	1	#NULL!	#NULL!	#NULL!	2	#NULL!	8	1	#NULL!	#NULL!	3	#NULL!	1	3	1	0	2	3	2	1	1	2	2	2	2	2	2	2	2	2	2	1	1	1	1	1	0	1	1	1	1	1	1	2	2	1
57	2	1	#NULL!	1	#NULL!	#NULL!	#NULL!	2	#NULL!	8	2	#NULL!	#NULL!	3	#NULL!	1	3	1	1	2	3	3	2	3	0	2	2	1	3	2	2	2	0	2	1	1	1	1	1	1	2	2	2	2	2	1	1	2	1
39	2	1	#NULL!	1	#NULL!	#NULL!	#NULL!	2	#NULL!	7	2	#NULL!	#NULL!	3	1	#NULL!	3	2	0	3	2	3	2	3	0	2	2	2	2	1	2	2	0	3	1	2	2	2	2	1	1	2	2	2	2	2	2	2	2
43	2	1	#NULL!	1	#NULL!	#NULL!	#NULL!	2	#NULL!	6	2	#NULL!	#NULL!	3	#NULL!	1	3	0	0	3	3	3	3	3	2	0	3	1	2	2	1	2	2	1	1	1	2	#NULL!	1	0	0	1	0	0	2	1	0	1	1
62	2	1	#NULL!	1	#NULL!	#NULL!	#NULL!	2	#NULL!	6	0	#NULL!	#NULL!	3	#NULL!	1	3	2	0	2	2	3	2	3	0	2	3	2	3	1	2	2	1	2	2	2	2	2	1	1	2	2	2	2	2	1	2	2	1
47	2	1	#NULL!	1	#NULL!	#NULL!	#NULL!	2	#NULL!	6	1	#NULL!	#NULL!	3	1	#NULL!	3	1	2	2	3	3	1	1	2	2	1	2	1	3	3	2	2	1	1	2	1	#NULL!	1	1	0	1	0	0	1	1	2	1	1
59	2	1	#NULL!	1	#NULL!	#NULL!	#NULL!	2	#NULL!	6	0	#NULL!	#NULL!	3	#NULL!	1	3	2	0	3	2	3	2	1	0	1	3	3	3	0	3	3	0	3	1	2	2	2	1	2	2	2	2	2	2	2	1	2	2
43	2	1	#NULL!	1	#NULL!	#NULL!	#NULL!	2	#NULL!	8	1	#NULL!	#NULL!	3	1	#NULL!	3	2	0	3	0	3	2	1	0	3	3	1	3	3	3	2	0	3	2	2	2	2	2	1	1	1	2	2	2	1	2	1	2
53	2	1	#NULL!	1	#NULL!	#NULL!	#NULL!	2	#NULL!	6	0	#NULL!	#NULL!	3	#NULL!	1	3	3	2	3	2	2	2	3	0	1	2	2	2	2	2	1	0	3	0	2	2	#NULL!	2	1	1	2	2	2	2	2	2	1	2
25	2	1	#NULL!	1	#NULL!	#NULL!	#NULL!	2	#NULL!	7	2	#NULL!	#NULL!	3	#NULL!	1	3	2	2	3	1	3	3	2	1	1	2	2	2	3	2	2	2	0	2	2	2	2	1	1	2	2	2	2	2	2	2	1	2
36	2	1	#NULL!	1	#NULL!	#NULL!	#NULL!	2	#NULL!	8	2	#NULL!	#NULL!	3	1	#NULL!	3	3	2	2	2	2	2	2	2	1	2	1	3	2	2	2	1	2	1	1	1	1	0	0	0	0	1	0	1	0	1	1	1
50	2	1	#NULL!	1	#NULL!	#NULL!	#NULL!	2	#NULL!	6	1	#NULL!	#NULL!	3	#NULL!	1	3	2	0	3	2	2	2	3	2	2	2	1	3	1	2	2	1	3	2	2	2	2	2	1	0	1	2	1	1	2	2	2	1
53	2	1	#NULL!	1	#NULL!	#NULL!	#NULL!	2	#NULL!	8	2	#NULL!	#NULL!	3	1	#NULL!	3	1	2	2	1	1	2	0	1	3	0	3	3	3	3	2	3	3	1	2	1	1	0	2	0	2	2	0	2	1	2	2	2
44	2	1	#NULL!	1	#NULL!	#NULL!	#NULL!	2	#NULL!	8	2	#NULL!	#NULL!	3	#NULL!	1	3	2	2	2	1	3	2	2	2	1	1	2	3	3	2	2	1	3	1	2	2	2	2	1	1	2	1	0	2	1	0	1	1
46	2	1	#NULL!	1	#NULL!	#NULL!	#NULL!	2	#NULL!	7	2	#NULL!	#NULL!	3	1	#NULL!	3	2	0	3	2	3	2	2	0	3	2	2	2	3	3	2	0	3	2	2	1	2	1	2	2	2	2	2	1	1	2	2	1
31	2	1	#NULL!	1	#NULL!	#NULL!	#NULL!	2	#NULL!	8	2	#NULL!	#NULL!	3	#NULL!	1	3	2	2	0	2	3	3	2	1	2	2	2	2	2	3	2	1	3	1	1	2	2	1	2	0	2	2	0	1	1	2	2	1
46	2	1	#NULL!	1	#NULL!	#NULL!	#NULL!	2	#NULL!	6	1	#NULL!	#NULL!	3	1	#NULL!	3	2	0	3	3	3	3	3	0	3	2	3	2	2	3	2	0	0	2	2	2	2	1	0	1	2	2	2	2	2	0	2	2
52	2	1	#NULL!	1	#NULL!	#NULL!	#NULL!	2	#NULL!	8	1	#NULL!	#NULL!	3	#NULL!	1	3	3	0	3	3	3	2	3	0	2	1	2	3	2	3	2	0	2	2	2	2	2	2	1	1	2	2	0	1	0	2	0	0
39	2	1	#NULL!	1	#NULL!	#NULL!	#NULL!	2	#NULL!	7	0	#NULL!	#NULL!	3	#NULL!	1	3	2	1	3	2	2	2	2	2	0	2	3	3	2	2	2	1	3	1	2	2	2	1	1	2	2	1	2	1	0	2	2	1
50	2	1	#NULL!	1	#NULL!	#NULL!	#NULL!	2	#NULL!	6	2	#NULL!	#NULL!	3	#NULL!	1	3	3	2	2	2	2	1	2	1	1	1	2	2	3	3	2	3	2	0	2	2	2	1	0	0	1	2	0	1	1	1	0	0
55	2	1	#NULL!	1	#NULL!	#NULL!	#NULL!	2	#NULL!	7	1	#NULL!	#NULL!	3	1	#NULL!	3	2	2	3	0	3	3	3	0	1	2	0	3	2	3	2	2	3	2	2	1	1	1	1	1	2	2	2	1	2	2	1	1
53	2	1	#NULL!	1	#NULL!	#NULL!	#NULL!	2	#NULL!	8	0	#NULL!	#NULL!	3	1	#NULL!	3	2	2	2	3	2	2	1	1	2	2	2	3	1	2	2	2	3	1	2	2	2	2	2	1	2	2	1	2	1	2	2	2
42	2	1	#NULL!	1	#NULL!	#NULL!	#NULL!	2	#NULL!	7	1	#NULL!	#NULL!	3	1	#NULL!	3	3	0	3	2	3	2	3	0	3	3	3	3	0	2	2	0	2	1	2	2	2	1	1	2	2	2	2	2	2	2	2	1
35	2	2	#NULL!	1	#NULL!	#NULL!	#NULL!	2	#NULL!	8	1	#NULL!	#NULL!	3	#NULL!	1	3	2	1	3	0	2	2	3	0	1	3	3	3	2	1	2	3	3	1	1	0	1	2	2	0	2	1	1	2	1	2	1	1
35	2	1	#NULL!	1	#NULL!	#NULL!	#NULL!	2	#NULL!	5	1	#NULL!	#NULL!	3	1	#NULL!	3	3	1	2	1	3	3	2	2	1	3	0	3	2	2	3	2	2	1	2	1	1	1	2	2	1	2	2	2	1	2	2	2
43	2	1	#NULL!	1	#NULL!	#NULL!	#NULL!	2	#NULL!	7	2	#NULL!	#NULL!	3	#NULL!	1	3	2	2	2	3	3	2	2	2	0	3	1	2	1	3	3	1	3	1	2	2	2	1	0	0	1	2	0	0	2	0	0	1
37	2	1	#NULL!	1	#NULL!	#NULL!	#NULL!	2	#NULL!	7	0	#NULL!	#NULL!	3	1	#NULL!	3	3	2	3	2	3	2	3	2	3	1	0	2	2	2	2	1	2	1	1	2	2	0	2	2	2	2	1	2	0	2	0	2
27	2	1	#NULL!	1	#NULL!	#NULL!	#NULL!	2	#NULL!	8	0	#NULL!	#NULL!	3	#NULL!	1	3	2	2	3	3	3	2	3	2	1	2	2	2	3	3	2	1	0	1	1	2	1	2	0	1	2	2	1	2	2	2	2	2
42	2	1	#NULL!	1	#NULL!	#NULL!	#NULL!	2	#NULL!	7	2	#NULL!	#NULL!	3	#NULL!	1	3	1	2	2	3	3	3	1	3	2	2	2	1	3	3	3	2	0	1	2	2	1	2	1	2	0	2	0	2	2	2	2	2
54	2	1	#NULL!	1	#NULL!	#NULL!	#NULL!	2	#NULL!	6	1	#NULL!	#NULL!	3	#NULL!	1	3	2	1	3	2	3	2	1	2	2	2	3	1	3	3	2	1	3	0	2	2	1	1	0	2	2	2	2	2	1	2	2	1
50	2	2	#NULL!	1	#NULL!	#NULL!	#NULL!	2	#NULL!	7	0	#NULL!	#NULL!	3	#NULL!	1	3	3	0	1	2	3	2	2	2	3	3	3	3	0	3	3	0	3	2	2	2	2	1	0	2	2	2	2	2	2	2	2	2
61	2	1	#NULL!	1	#NULL!	#NULL!	#NULL!	2	#NULL!	7	1	#NULL!	#NULL!	3	#NULL!	1	3	1	0	3	2	3	3	2	2	1	2	2	3	3	3	2	2	2	2	2	2	2	2	2	2	2	2	2	0	0	0	0	1
39	2	1	#NULL!	1	#NULL!	#NULL!	#NULL!	2	#NULL!	8	1	#NULL!	#NULL!	3	#NULL!	1	3	3	0	3	2	3	3	3	0	1	2	1	3	3	3	2	1	3	1	2	2	2	1	0	1	1	2	2	1	2	1	1	0
53	2	1	#NULL!	1	#NULL!	#NULL!	#NULL!	2	#NULL!	6	0	#NULL!	#NULL!	3	#NULL!	1	3	2	1	2	3	3	2	1	2	1	3	3	1	1	2	3	3	3	1	2	2	1	0	1	0	0	2	1	2	2	2	2	0
27	2	1	#NULL!	1	#NULL!	#NULL!	#NULL!	2	#NULL!	7	2	#NULL!	#NULL!	3	#NULL!	1	3	2	2	1	3	3	1	3	1	0	2	1	3	3	3	3	3	2	2	2	2	2	2	0	2	1	2	2	1	0	0	2	2
27	2	1	#NULL!	1	#NULL!	#NULL!	#NULL!	2	#NULL!	8	1	#NULL!	#NULL!	3	#NULL!	1	3	3	1	3	2	3	2	2	0	2	3	1	3	2	2	2	2	3	2	2	2	2	2	2	1	2	2	2	2	2	2	2	1
41	2	1	#NULL!	1	#NULL!	#NULL!	#NULL!	2	#NULL!	7	2	#NULL!	#NULL!	3	#NULL!	1	3	2	1	3	2	2	3	2	2	3	1	2	3	2	2	2	1	3	1	1	1	1	0	0	2	2	2	2	0	1	2	0	0
55	2	1	#NULL!	1	#NULL!	#NULL!	#NULL!	2	#NULL!	8	0	#NULL!	#NULL!	3	1	#NULL!	3	2	1	2	3	3	1	2	0	3	2	3	3	2	3	3	1	3	2	2	2	2	2	1	2	#NULL!	#NULL!	1	2	0	1	2	2
41	2	1	#NULL!	1	#NULL!	#NULL!	#NULL!	2	#NULL!	8	0	#NULL!	#NULL!	3	#NULL!	1	3	3	0	3	2	2	2	2	2	3	2	2	3	2	2	2	2	3	2	2	2	2	2	0	1	0	1	1	2	0	1	1	1
54	2	1	#NULL!	1	#NULL!	#NULL!	#NULL!	2	#NULL!	6	2	#NULL!	#NULL!	3	#NULL!	1	3	2	2	3	2	3	2	2	2	2	2	2	3	2	2	2	2	2	1	1	1	1	1	1	1	1	1	1	1	1	1	1	1
39	2	1	#NULL!	1	#NULL!	#NULL!	#NULL!	2	#NULL!	6	0	#NULL!	#NULL!	3	#NULL!	1	3	2	2	2	2	2	2	2	2	1	2	2	2	3	3	3	3	2	1	2	2	2	1	1	1	2	1	2	1	1	2	2	1
47	2	2	#NULL!	1	#NULL!	#NULL!	#NULL!	2	#NULL!	8	0	#NULL!	#NULL!	3	#NULL!	1	3	1	2	3	3	2	2	1	2	1	2	1	2	3	3	3	3	3	1	2	2	2	1	1	0	2	2	1	1	1	2	1	2
45	2	1	#NULL!	1	#NULL!	#NULL!	#NULL!	2	#NULL!	6	0	#NULL!	#NULL!	3	#NULL!	1	3	2	1	3	3	3	2	2	1	3	3	2	3	2	2	2	1	3	1	2	1	1	1	1	1	2	2	2	2	2	2	2	2
42	2	1	#NULL!	1	#NULL!	#NULL!	#NULL!	2	#NULL!	8	2	#NULL!	#NULL!	3	#NULL!	1	3	2	2	2	3	3	2	2	1	1	2	1	3	3	3	3	2	3	2	2	2	2	2	2	1	0	2	2	0	1	1	2	1
55	2	1	#NULL!	1	#NULL!	#NULL!	#NULL!	2	#NULL!	7	1	#NULL!	#NULL!	3	#NULL!	1	3	3	0	3	2	3	3	3	2	1	2	2	3	3	3	2	0	3	1	2	2	2	1	2	0	2	1	2	1	2	2	2	2
46	2	1	#NULL!	1	#NULL!	#NULL!	#NULL!	2	#NULL!	8	1	#NULL!	#NULL!	3	1	#NULL!	3	3	0	2	2	3	3	3	0	2	3	2	3	3	3	3	0	3	2	2	2	2	1	2	1	2	2	2	2	2	2	2	2
55	2	1	#NULL!	1	#NULL!	#NULL!	#NULL!	2	#NULL!	8	0	#NULL!	#NULL!	3	#NULL!	1	3	3	2	2	2	3	2	1	2	3	2	2	2	3	3	3	1	2	#NULL!	2	2	2	1	2	1	1	2	2	2	0	1	1	1
53	2	1	#NULL!	1	#NULL!	#NULL!	#NULL!	2	#NULL!	8	2	#NULL!	#NULL!	3	1	#NULL!	3	3	1	3	2	3	1	2	0	3	3	3	2	2	3	3	2	2	0	2	1	2	1	0	2	2	2	2	2	2	1	2	1
58	2	1	#NULL!	1	#NULL!	#NULL!	#NULL!	2	#NULL!	6	0	#NULL!	#NULL!	3	#NULL!	1	3	3	0	3	2	3	3	3	0	3	3	2	2	2	2	3	2	3	1	2	2	1	1	1	2	2	2	2	2	2	2	2	1
51	2	1	#NULL!	1	#NULL!	#NULL!	#NULL!	2	#NULL!	7	1	#NULL!	#NULL!	3	1	#NULL!	3	2	1	3	3	3	2	3	2	3	2	2	1	3	3	2	2	2	1	1	1	1	1	1	1	2	1	1	0	1	2	2	2
60	2	1	#NULL!	1	#NULL!	#NULL!	#NULL!	2	#NULL!	7	0	#NULL!	#NULL!	3	1	#NULL!	3	3	0	2	3	3	3	3	3	2	1	1	3	3	3	2	1	3	0	1	1	1	1	0	1	2	2	2	1	1	2	2	0
51	2	1	#NULL!	1	#NULL!	#NULL!	#NULL!	2	#NULL!	7	1	#NULL!	#NULL!	3	#NULL!	1	3	3	2	3	3	2	2	3	2	3	2	2	3	2	2	1	1	3	2	2	0	0	0	2	0	2	1	1	2	1	0	2	1
52	2	1	#NULL!	1	#NULL!	#NULL!	#NULL!	2	#NULL!	8	0	#NULL!	#NULL!	3	#NULL!	1	3	3	2	3	3	3	1	1	3	0	3	3	3	3	3	3	0	3	2	2	2	2	2	0	2	2	2	2	1	0	1	2	1
35	2	1	#NULL!	1	#NULL!	#NULL!	#NULL!	2	#NULL!	8	1	#NULL!	#NULL!	3	#NULL!	1	3	3	1	3	3	3	2	2	3	3	1	1	2	3	3	2	2	3	2	2	2	2	2	1	2	2	1	2	1	0	0	0	1
47	2	1	#NULL!	1	#NULL!	#NULL!	#NULL!	2	#NULL!	8	1	#NULL!	#NULL!	3	#NULL!	1	3	3	0	3	3	3	3	3	1	1	3	3	3	2	3	2	1	3	2	2	2	2	2	2	2	2	2	2	2	2	2	2	2
54	2	1	#NULL!	1	#NULL!	#NULL!	#NULL!	2	#NULL!	8	2	#NULL!	#NULL!	3	#NULL!	1	3	0	3	3	3	3	3	2	3	0	2	2	3	2	3	3	3	2	1	1	2	2	1	1	0	0	1	2	1	1	2	1	2
59	2	1	#NULL!	1	#NULL!	#NULL!	#NULL!	2	#NULL!	8	0	#NULL!	#NULL!	3	#NULL!	1	3	3	1	3	3	3	3	2	2	2	3	2	2	2	2	3	1	3	1	2	1	1	2	2	1	2	2	2	2	0	2	2	2
59	2	1	#NULL!	1	#NULL!	#NULL!	#NULL!	2	#NULL!	8	0	#NULL!	#NULL!	3	#NULL!	1	3	1	2	3	3	3	3	1	3	2	2	3	2	2	3	3	2	3	2	2	2	1	1	1	0	1	1	0	2	2	1	1	2
54	2	1	#NULL!	1	#NULL!	#NULL!	#NULL!	2	#NULL!	5	1	#NULL!	#NULL!	3	#NULL!	1	3	3	0	3	2	3	3	3	0	3	3	3	3	3	3	3	0	3	2	2	2	2	2	2	2	2	2	0	2	2	2	2	2
42	2	1	#NULL!	1	#NULL!	#NULL!	#NULL!	2	#NULL!	8	1	#NULL!	#NULL!	3	#NULL!	1	3	2	2	3	3	2	2	3	2	3	2	2	2	3	3	1	3	3	1	2	2	2	1	0	1	2	0	0	1	2	2	2	2
44	2	1	#NULL!	1	#NULL!	#NULL!	#NULL!	2	#NULL!	7	2	#NULL!	#NULL!	3	1	#NULL!	3	2	2	3	3	3	3	1	3	3	2	1	2	3	3	2	2	3	1	2	1	2	1	0	0	2	0	1	1	1	2	0	1
50	2	1	#NULL!	1	#NULL!	#NULL!	#NULL!	2	#NULL!	8	2	#NULL!	#NULL!	3	#NULL!	1	3	2	2	3	3	3	2	3	1	2	2	3	2	2	3	3	3	3	1	1	1	1	0	1	1	2	2	1	1	1	2	1	2
44	2	1	#NULL!	1	#NULL!	#NULL!	#NULL!	2	#NULL!	7	0	#NULL!	#NULL!	3	#NULL!	1	3	3	2	2	2	3	3	3	0	2	3	3	3	3	3	3	1	3	2	2	2	2	2	2	2	2	2	2	2	2	2	2	2
57	2	1	#NULL!	1	#NULL!	#NULL!	#NULL!	2	#NULL!	7	0	#NULL!	#NULL!	3	#NULL!	1	3	3	0	3	3	3	2	3	2	3	3	3	2	2	3	3	1	3	1	1	2	2	1	0	2	2	2	2	2	2	2	2	2
46	2	1	#NULL!	1	#NULL!	#NULL!	#NULL!	2	#NULL!	6	2	#NULL!	#NULL!	3	#NULL!	1	3	2	2	3	3	3	3	2	3	3	2	3	2	2	3	2	2	3	2	2	2	2	2	1	2	2	2	2	2	0	1	2	2
41	2	1	#NULL!	1	#NULL!	#NULL!	#NULL!	2	#NULL!	7	0	#NULL!	#NULL!	3	#NULL!	1	3	3	1	3	2	3	3	3	1	3	3	2	3	3	3	3	2	3	1	2	2	1	1	2	2	2	2	2	2	1	2	2	1
42	2	1	#NULL!	1	#NULL!	#NULL!	#NULL!	2	#NULL!	7	0	#NULL!	#NULL!	3	#NULL!	1	3	1	3	3	3	3	3	3	3	1	3	1	3	3	3	3	3	3	2	2	2	2	1	2	2	2	2	2	1	2	0	0	2
65	2	1	#NULL!	1	#NULL!	#NULL!	#NULL!	2	#NULL!	8	1	#NULL!	#NULL!	3	#NULL!	1	3	2	2	3	3	3	3	3	3	2	2	2	3	3	3	3	3	3	1	2	1	1	1	1	1	2	2	1	2	0	2	1	0
55	2	1	#NULL!	1	#NULL!	#NULL!	#NULL!	2	#NULL!	8	1	#NULL!	#NULL!	3	#NULL!	1	3	3	2	3	2	3	3	3	2	3	3	3	3	2	3	3	2	3	2	0	2	2	2	2	2	2	2	2	2	2	2	2	2
45	2	1	#NULL!	1	#NULL!	#NULL!	#NULL!	2	#NULL!	7	1	#NULL!	#NULL!	3	#NULL!	1	3	3	2	3	3	3	3	3	2	3	3	3	3	3	3	3	2	3	1	2	2	1	1	1	2	2	2	2	2	2	2	2	2
35	2	1	1	1	#NULL!	#NULL!	#NULL!	1	#NULL!	4	1	#NULL!	1	2	#NULL!	#NULL!	1	1	1	2	1	2	2	2	1	0	1	1	1	2	2	1	1	1	0	0	1	0	0	0	0	0	0	0	0	0	0	0	0
23	2	1	#NULL!	#NULL!	#NULL!	#NULL!	#NULL!	#NULL!	#NULL!	4	2	#NULL!	1	2	#NULL!	#NULL!	3	2	1	3	2	3	3	3	3	2	3	3	3	2	3	3	2	3	2	2	2	2	1	0	2	2	2	2	2	2	2	2	2
#NULL!	#NULL!	#NULL!	#NULL!	#NULL!	#NULL!	#NULL!	#NULL!	#NULL!	#NULL!	#NULL!	#NULL!	#NULL!	#NULL!	3	#NULL!	#NULL!	2	1	0	1	0	2	0	2	1	0	#NULL!	0	3	2	2	#NULL!	0	2	0	1	1	0	0	1	0	1	2	0	0	1	1	1	1
70	2	1	#NULL!	#NULL!	#NULL!	#NULL!	#NULL!	#NULL!	#NULL!	6	1	#NULL!	#NULL!	3	#NULL!	1	3	3	0	2	2	3	2	1	0	2	0	2	3	3	2	2	0	3	0	2	2	2	1	2	2	2	2	2	2	2	2	1	2
19	1	1	1	#NULL!	#NULL!	#NULL!	#NULL!	1	#NULL!	3	1	#NULL!	1	2	#NULL!	#NULL!	1	2	1	3	3	2	1	1	1	1	3	2	3	2	3	2	2	3	1	2	2	1	1	1	0	0	2	1	2	2	1	2	0
23	1	1	1	#NULL!	#NULL!	#NULL!	#NULL!	1	#NULL!	3	2	#NULL!	1	2	#NULL!	#NULL!	3	1	1	0	#NULL!	3	1	2	#NULL!	0	0	1	3	3	3	2	2	2	0	1	1	1	1	0	1	0	1	1	1	1	1	1	1
24	1	1	1	#NULL!	#NULL!	#NULL!	#NULL!	1	#NULL!	3	2	#NULL!	1	2	#NULL!	#NULL!	3	2	1	3	2	2	2	2	2	3	2	2	2	1	2	2	1	2	2	2	2	2	1	1	1	2	2	1	1	1	2	1	0
16	1	1	1	#NULL!	#NULL!	#NULL!	#NULL!	1	#NULL!	1	0	#NULL!	1	2	#NULL!	#NULL!	3	3	2	3	3	3	3	1	0	2	2	1	1	2	3	2	3	3	1	2	1	1	2	0	2	2	2	2	2	1	2	1	1
22	1	1	1	#NULL!	#NULL!	#NULL!	#NULL!	1	#NULL!	3	2	#NULL!	1	2	#NULL!	#NULL!	3	3	2	3	3	2	2	2	1	2	2	2	2	3	3	2	2	3	1	2	1	0	1	2	1	2	1	0	2	1	2	0	0
20	2	#NULL!	1	#NULL!	#NULL!	#NULL!	#NULL!	1	#NULL!	3	1	#NULL!	1	2	#NULL!	#NULL!	1	2	0	3	1	1	0	#NULL!	#NULL!	#NULL!	#NULL!	#NULL!	#NULL!	#NULL!	#NULL!	#NULL!	#NULL!	#NULL!	#NULL!	#NULL!	#NULL!	#NULL!	#NULL!	#NULL!	#NULL!	#NULL!	#NULL!	#NULL!	#NULL!	#NULL!	#NULL!	#NULL!	#NULL!
22	2	1	1	#NULL!	#NULL!	#NULL!	#NULL!	1	#NULL!	3	1	#NULL!	1	2	#NULL!	#NULL!	2	2	1	1	2	2	1	1	1	1	2	1	2	3	2	2	1	3	1	1	1	1	1	1	0	1	1	1	1	1	1	1	1
22	2	1	1	#NULL!	#NULL!	#NULL!	#NULL!	1	#NULL!	3	2	#NULL!	1	2	#NULL!	#NULL!	2	2	1	3	2	2	2	2	2	1	2	2	2	1	3	1	1	3	1	1	1	1	0	1	1	1	1	1	0	0	2	1	0
18	2	1	1	#NULL!	#NULL!	#NULL!	#NULL!	1	#NULL!	1	0	#NULL!	1	2	#NULL!	#NULL!	2	2	1	3	2	2	2	2	1	2	2	2	2	3	2	2	1	2	1	1	0	1	1	1	2	1	1	2	1	0	2	2	2
17	2	1	1	#NULL!	#NULL!	#NULL!	#NULL!	1	#NULL!	1	0	#NULL!	1	2	#NULL!	#NULL!	2	2	2	3	3	2	2	2	2	2	2	1	2	3	3	3	1	3	1	1	1	1	1	1	0	0	2	2	1	1	1	2	2
21	2	1	1	#NULL!	#NULL!	#NULL!	#NULL!	1	#NULL!	3	2	#NULL!	1	2	#NULL!	#NULL!	3	0	2	2	3	3	2	2	1	1	#NULL!	2	#NULL!	2	2	2	3	0	2	1	1	1	0	0	0	#NULL!	0	2	1	0	1	1	2
17	2	1	1	#NULL!	#NULL!	#NULL!	#NULL!	1	#NULL!	1	0	#NULL!	1	2	#NULL!	#NULL!	3	1	1	3	2	2	2	2	1	1	1	2	2	#NULL!	2	1	1	3	0	1	1	1	0	0	1	2	2	1	1	1	2	#NULL!	1
22	2	1	1	#NULL!	#NULL!	#NULL!	#NULL!	1	#NULL!	3	2	#NULL!	1	2	#NULL!	#NULL!	3	1	0	0	1	1	0	2	0	0	2	1	2	1	2	2	0	2	0	2	1	1	1	1	1	2	1	1	2	1	0	1	1
60	2	1	1	#NULL!	#NULL!	#NULL!	#NULL!	1	#NULL!	3	0	#NULL!	1	2	#NULL!	#NULL!	3	2	0	3	1	3	1	3	0	3	2	3	3	1	2	1	0	3	2	2	2	2	2	2	2	0	2	1	1	1	2	2	2
23	2	1	1	#NULL!	#NULL!	#NULL!	#NULL!	1	#NULL!	3	2	#NULL!	1	2	#NULL!	#NULL!	3	2	2	2	2	3	2	2	1	2	1	3	2	3	2	1	2	3	1	2	2	1	1	0	1	2	2	1	1	0	1	2	2
22	2	1	1	#NULL!	#NULL!	#NULL!	#NULL!	1	#NULL!	3	1	#NULL!	1	2	#NULL!	#NULL!	3	2	2	3	3	3	3	1	2	1	1	2	2	2	2	3	1	2	1	2	2	2	2	1	1	2	2	2	1	2	2	2	1
36	2	1	1	#NULL!	#NULL!	#NULL!	#NULL!	1	#NULL!	8	1	#NULL!	1	2	#NULL!	#NULL!	3	3	1	3	1	3	2	3	0	2	1	2	3	3	3	3	0	3	2	2	2	2	2	2	2	2	2	2	2	1	2	1	2
34	2	1	1	#NULL!	#NULL!	#NULL!	#NULL!	1	#NULL!	4	0	#NULL!	1	2	#NULL!	#NULL!	3	2	1	2	2	3	3	3	0	2	2	1	3	2	3	2	2	3	2	2	2	2	2	2	2	2	2	2	2	1	1	2	1
20	2	2	1	#NULL!	#NULL!	#NULL!	#NULL!	1	#NULL!	3	0	#NULL!	1	2	#NULL!	#NULL!	3	3	2	2	3	3	2	1	2	1	2	1	3	3	3	2	1	3	1	1	2	1	0	#NULL!	0	1	1	1	1	2	1	0	0
44	2	1	1	#NULL!	#NULL!	#NULL!	#NULL!	1	#NULL!	4	0	#NULL!	1	2	#NULL!	#NULL!	3	3	1	3	2	3	1	2	2	2	2	0	3	3	3	3	2	2	2	2	2	2	1	1	2	2	2	1	2	0	2	1	1
24	2	1	1	#NULL!	#NULL!	#NULL!	#NULL!	1	#NULL!	4	2	#NULL!	1	2	#NULL!	#NULL!	3	2	2	3	3	3	2	2	2	1	2	2	3	3	3	1	2	3	2	1	1	1	2	2	1	1	2	1	2	2	2	2	1
22	2	1	1	#NULL!	#NULL!	#NULL!	#NULL!	1	#NULL!	3	2	#NULL!	1	2	#NULL!	#NULL!	3	3	0	2	3	3	3	3	2	2	3	0	3	2	3	3	1	3	2	2	0	2	1	2	2	2	2	2	2	2	2	0	1
41	2	2	1	#NULL!	#NULL!	#NULL!	#NULL!	1	#NULL!	4	0	#NULL!	1	2	#NULL!	#NULL!	3	2	0	2	3	2	3	3	2	2	3	3	3	1	2	3	2	3	2	2	2	2	1	0	1	2	1	2	0	0	1	1	0
22	2	1	1	#NULL!	#NULL!	#NULL!	#NULL!	1	#NULL!	3	2	#NULL!	1	2	#NULL!	#NULL!	3	3	0	3	3	3	3	3	1	1	3	2	3	3	3	3	2	3	2	2	2	2	2	2	2	2	2	2	2	1	1	0	1
19	2	1	1	#NULL!	#NULL!	#NULL!	#NULL!	1	#NULL!	3	0	#NULL!	1	2	#NULL!	#NULL!	3	2	2	3	3	3	3	3	2	2	1	3	2	3	3	2	2	3	2	1	2	2	1	0	2	2	2	2	2	0	2	2	2
24	1	1	1	#NULL!	#NULL!	#NULL!	#NULL!	1	#NULL!	3	2	#NULL!	#NULL!	3	#NULL!	1	2	1	1	1	1	2	1	2	0	2	1	1	1	1	2	0	0	1	1	1	1	1	0	1	1	2	1	1	1	1	1	1	1
16	1	1	1	#NULL!	#NULL!	#NULL!	#NULL!	1	#NULL!	1	2	#NULL!	#NULL!	3	#NULL!	1	2	1	1	1	2	2	0	3	0	0	2	0	3	2	2	2	0	2	2	2	2	2	1	1	#NULL!	0	2	0	0	1	2	0	1
24	1	2	1	#NULL!	#NULL!	#NULL!	#NULL!	1	#NULL!	4	2	#NULL!	#NULL!	3	1	#NULL!	2	2	1	3	3	2	2	2	2	1	2	1	2	0	2	2	2	2	1	1	1	1	0	0	0	0	1	0	1	1	0	1	0
21	1	2	1	#NULL!	#NULL!	#NULL!	#NULL!	1	#NULL!	3	1	#NULL!	#NULL!	3	1	#NULL!	2	1	2	3	2	2	2	2	2	2	1	2	1	2	2	2	2	2	1	1	1	1	1	0	2	0	0	1	1	1	2	2	1
23	1	1	1	#NULL!	#NULL!	#NULL!	#NULL!	1	#NULL!	3	2	#NULL!	#NULL!	3	#NULL!	1	3	1	2	3	3	2	3	2	1	1	1	3	2	2	3	1	2	3	1	1	2	1	1	1	1	2	2	2	1	1	1	0	0
24	1	1	1	#NULL!	#NULL!	#NULL!	#NULL!	1	#NULL!	3	2	#NULL!	#NULL!	3	#NULL!	1	3	2	2	3	2	2	2	3	1	1	2	2	3	2	3	2	1	2	2	2	2	2	2	0	0	2	1	0	1	2	1	0	2
22	1	1	1	#NULL!	#NULL!	#NULL!	#NULL!	1	#NULL!	3	2	#NULL!	#NULL!	3	#NULL!	1	3	2	1	3	2	3	3	3	2	3	3	1	2	1	2	1	2	2	0	1	1	1	0	1	1	1	1	0	0	1	2	2	1
23	1	2	1	#NULL!	#NULL!	#NULL!	#NULL!	1	#NULL!	3	2	#NULL!	#NULL!	3	1	#NULL!	3	2	2	3	3	2	3	1	2	0	2	2	2	3	3	2	2	3	0	2	1	1	1	1	1	2	1	1	2	2	1	1	1
45	1	1	1	#NULL!	#NULL!	#NULL!	#NULL!	1	#NULL!	4	1	#NULL!	#NULL!	3	#NULL!	1	3	3	0	3	3	2	3	2	3	0	3	2	1	3	3	3	2	2	2	2	2	2	2	2	2	2	2	2	1	1	1	2	1
31	1	1	1	#NULL!	#NULL!	#NULL!	#NULL!	1	#NULL!	4	1	#NULL!	#NULL!	3	#NULL!	#NULL!	3	1	2	3	2	3	3	3	1	2	2	2	3	3	3	2	2	3	1	2	1	1	1	1	1	2	1	2	2	1	0	1	2
29	2	1	1	#NULL!	#NULL!	#NULL!	#NULL!	1	#NULL!	8	2	#NULL!	#NULL!	3	#NULL!	1	2	1	1	0	2	3	0	0	1	1	1	1	1	2	2	1	1	2	0	0	0	0	0	0	0	1	0	0	1	1	1	0	0
21	2	2	1	#NULL!	#NULL!	#NULL!	#NULL!	1	#NULL!	3	1	#NULL!	#NULL!	3	#NULL!	1	2	2	0	2	2	2	1	3	0	3	2	2	3	1	3	1	0	3	0	2	2	1	0	1	2	2	2	2	2	1	2	2	1
22	2	1	1	#NULL!	#NULL!	#NULL!	#NULL!	1	#NULL!	3	2	#NULL!	#NULL!	3	#NULL!	1	2	2	2	3	1	2	2	1	1	1	1	2	3	2	2	2	1	3	1	1	1	1	1	0	1	2	0	0	1	1	1	0	0
18	2	1	1	#NULL!	#NULL!	#NULL!	#NULL!	1	#NULL!	1	0	#NULL!	#NULL!	3	1	#NULL!	2	2	1	2	3	2	2	2	2	1	1	2	2	1	3	1	2	3	1	1	2	1	1	0	1	1	0	1	1	2	1	1	1
23	2	#NULL!	1	#NULL!	#NULL!	#NULL!	#NULL!	1	#NULL!	4	2	#NULL!	#NULL!	3	#NULL!	1	2	1	2	3	3	3	3	1	1	0	2	1	3	2	3	2	2	2	1	2	1	1	0	0	1	2	2	2	2	1	0	0	0
23	2	1	1	#NULL!	#NULL!	#NULL!	#NULL!	1	#NULL!	4	2	#NULL!	#NULL!	3	#NULL!	1	2	3	2	2	1	3	3	2	0	1	2	1	3	2	3	2	2	3	1	2	2	2	1	1	2	2	2	2	2	2	2	0	1
26	2	1	1	#NULL!	#NULL!	#NULL!	#NULL!	1	#NULL!	4	0	#NULL!	#NULL!	3	#NULL!	1	2	1	1	3	2	3	2	2	2	3	1	2	2	3	3	1	2	2	1	2	2	1	2	1	1	2	2	2	2	2	2	2	1
29	2	1	1	#NULL!	#NULL!	#NULL!	#NULL!	1	#NULL!	4	1	#NULL!	#NULL!	3	#NULL!	1	2	2	3	2	3	2	2	1	3	1	3	1	1	2	3	1	2	3	1	1	1	0	0	2	0	2	1	0	0	2	1	2	2
22	2	1	1	#NULL!	#NULL!	#NULL!	#NULL!	1	#NULL!	4	2	#NULL!	#NULL!	3	#NULL!	1	2	2	1	3	2	3	3	2	1	1	3	1	3	3	3	3	2	2	1	1	1	1	1	0	2	2	#NULL!	1	2	2	2	2	2
22	2	1	1	#NULL!	#NULL!	#NULL!	#NULL!	1	#NULL!	3	2	#NULL!	#NULL!	3	1	#NULL!	2	2	1	3	3	2	3	2	3	3	3	2	2	2	3	2	2	2	1	2	1	1	1	1	0	2	1	2	2	2	2	2	2
23	2	1	1	#NULL!	#NULL!	#NULL!	#NULL!	1	#NULL!	3	0	#NULL!	#NULL!	3	1	#NULL!	3	0	2	2	2	2	1	2	1	1	2	0	3	2	3	2	2	2	2	1	2	2	1	2	1	2	2	2	2	1	2	2	1
15	2	1	1	#NULL!	#NULL!	#NULL!	#NULL!	1	#NULL!	1	2	#NULL!	#NULL!	3	#NULL!	1	3	0	1	2	3	2	2	1	2	2	1	3	1	3	1	2	2	2	1	2	2	1	1	0	2	1	2	2	2	1	2	1	1
27	2	1	1	#NULL!	#NULL!	#NULL!	#NULL!	1	#NULL!	3	2	#NULL!	#NULL!	3	#NULL!	1	3	2	1	2	2	2	2	2	2	1	2	2	2	2	3	1	1	2	1	1	1	1	0	0	0	2	0	1	1	1	2	2	1
23	2	1	1	#NULL!	#NULL!	#NULL!	#NULL!	1	#NULL!	3	2	#NULL!	#NULL!	3	#NULL!	1	3	2	1	2	2	2	1	2	1	1	2	2	2	2	3	2	1	3	2	1	1	1	1	#NULL!	0	1	1	1	2	1	1	1	1
23	2	1	1	#NULL!	#NULL!	#NULL!	#NULL!	1	#NULL!	3	2	#NULL!	#NULL!	3	#NULL!	1	3	2	0	3	0	3	2	2	1	2	3	1	3	2	3	2	1	3	2	2	2	2	2	2	2	2	2	2	2	2	2	1	2
23	2	1	1	#NULL!	#NULL!	#NULL!	#NULL!	1	#NULL!	3	2	#NULL!	#NULL!	3	#NULL!	1	3	2	1	3	2	2	3	2	1	1	2	1	3	2	3	2	1	2	1	1	2	1	1	1	2	2	2	1	2	1	2	1	1
22	2	1	1	#NULL!	#NULL!	#NULL!	#NULL!	1	#NULL!	3	2	#NULL!	#NULL!	3	1	#NULL!	3	2	1	2	2	2	3	2	2	2	2	1	2	2	2	2	2	2	1	2	1	1	2	1	1	1	1	0	1	1	1	1	1
48	2	1	1	#NULL!	#NULL!	#NULL!	#NULL!	1	#NULL!	3	0	#NULL!	#NULL!	3	1	#NULL!	3	3	2	2	2	2	1	2	1	2	2	1	3	2	2	2	1	3	1	1	1	1	1	0	0	0	1	0	2	2	2	1	1
22	2	1	1	#NULL!	#NULL!	#NULL!	#NULL!	1	#NULL!	3	2	#NULL!	#NULL!	3	#NULL!	1	3	2	0	2	3	3	1	0	3	3	1	2	3	1	3	3	1	3	2	2	2	2	2	2	2	2	2	2	2	0	2	2	2
24	2	1	1	#NULL!	#NULL!	#NULL!	#NULL!	1	#NULL!	3	2	#NULL!	#NULL!	3	#NULL!	1	3	2	1	1	2	3	1	2	1	2	2	2	1	2	3	3	3	3	1	2	2	1	0	0	0	1	1	1	2	2	1	1	1
21	2	1	1	#NULL!	#NULL!	#NULL!	#NULL!	1	#NULL!	3	0	#NULL!	#NULL!	3	#NULL!	1	3	2	1	3	3	2	2	2	1	2	2	1	3	2	3	3	1	3	1	2	1	1	1	2	0	2	2	1	1	1	1	0	1
23	2	1	1	#NULL!	#NULL!	#NULL!	#NULL!	1	#NULL!	3	2	#NULL!	#NULL!	3	1	#NULL!	3	1	1	3	3	3	2	3	0	3	1	3	2	2	3	3	1	3	1	1	2	0	1	0	0	2	2	1	2	2	2	1	1
21	2	1	1	#NULL!	#NULL!	#NULL!	#NULL!	1	#NULL!	3	1	#NULL!	#NULL!	3	1	#NULL!	3	3	3	2	3	1	3	1	2	3	1	0	2	3	3	1	3	3	1	2	2	1	1	0	0	2	2	1	1	2	1	0	0
19	2	1	1	#NULL!	#NULL!	#NULL!	#NULL!	1	#NULL!	3	2	#NULL!	#NULL!	3	1	#NULL!	3	2	2	3	3	2	1	1	3	2	2	2	2	3	2	2	3	3	1	2	1	1	1	0	0	1	0	0	1	1	1	2	1
60	1	1	#NULL!	#NULL!	#NULL!	#NULL!	1	5	1	6	1	1	#NULL!	1	#NULL!	#NULL!	0	1	1	3	3	0	0	1	1	0	0	0	0	0	3	0	1	2	0	1	1	#NULL!	0	0	0	0	0	0	1	0	1	1	0
47	1	2	#NULL!	#NULL!	1	#NULL!	#NULL!	3	1	8	1	1	#NULL!	1	#NULL!	#NULL!	0	1	0	0	1	2	0	1	0	3	3	2	0	1	2	3	2	3	0	1	0	0	0	0	0	0	0	0	1	0	2	0	1
32	2	1	1	#NULL!	1	#NULL!	#NULL!	3	1	2	1	1	#NULL!	1	#NULL!	#NULL!	2	0	2	3	3	1	2	0	3	3	0	3	0	1	3	2	3	1	1	2	#NULL!	1	2	0	0	2	0	0	2	0	2	0	1
22	1	2	1	1	#NULL!	#NULL!	#NULL!	1	1	2	1	1	#NULL!	1	#NULL!	1	1	0	3	3	3	3	0	1	3	0	0	2	1	3	3	3	3	1	0	1	1	1	0	0	0	0	1	0	1	0	0	0	0
28	#NULL!	2	#NULL!	#NULL!	#NULL!	#NULL!	#NULL!	6	1	3	1	1	#NULL!	1	#NULL!	#NULL!	1	0	0	2	0	0	1	1	0	1	0	0	0	2	2	0	2	1	0	0	0	0	0	0	0	2	0	0	1	2	1	0	0
48	1	1	#NULL!	#NULL!	#NULL!	#NULL!	#NULL!	6	1	5	1	1	#NULL!	1	#NULL!	#NULL!	0	0	3	3	3	0	0	#NULL!	3	0	0	0	0	3	3	0	3	0	0	0	0	0	0	0	0	0	0	0	2	0	0	1	0
31	1	1	#NULL!	#NULL!	#NULL!	#NULL!	#NULL!	6	1	6	1	1	#NULL!	1	#NULL!	#NULL!	0	3	0	3	2	0	3	1	2	0	2	0	0	#NULL!	3	1	2	1	0	0	0	0	0	0	2	1	0	0	0	0	0	2	0
47	1	1	#NULL!	#NULL!	#NULL!	#NULL!	#NULL!	6	1	7	1	1	#NULL!	1	#NULL!	#NULL!	0	0	0	0	0	0	0	0	0	0	0	0	0	0	0	0	0	3	0	0	0	0	0	0	0	0	0	0	0	2	0	0	0
36	1	1	#NULL!	#NULL!	#NULL!	#NULL!	#NULL!	6	1	6	1	1	#NULL!	1	#NULL!	#NULL!	0	3	0	0	2	0	0	0	0	0	1	0	0	0	2	0	0	0	0	0	0	0	0	0	0	1	0	0	2	1	2	1	0
31	1	1	#NULL!	#NULL!	#NULL!	#NULL!	#NULL!	6	1	6	1	1	#NULL!	1	#NULL!	#NULL!	0	0	0	0	2	0	0	0	2	0	0	0	0	1	0	0	3	0	2	0	0	2	0	2	0	0	0	0	0	0	0	2	2
56	1	1	#NULL!	#NULL!	#NULL!	#NULL!	#NULL!	6	1	5	1	1	#NULL!	1	#NULL!	#NULL!	0	0	1	1	3	0	0	0	2	0	0	0	0	0	3	0	2	0	0	0	0	0	0	0	0	0	0	0	0	1	1	1	1
56	1	1	#NULL!	#NULL!	#NULL!	#NULL!	#NULL!	6	1	3	1	1	#NULL!	1	#NULL!	#NULL!	0	0	2	0	3	0	0	2	0	2	1	0	0	2	0	0	0	0	0	0	0	0	0	0	0	0	0	0	0	0	0	0	0
21	1	1	#NULL!	#NULL!	#NULL!	#NULL!	#NULL!	6	1	2	1	1	#NULL!	1	#NULL!	#NULL!	0	0	3	0	3	1	0	0	3	0	0	0	0	0	0	0	3	0	0	0	0	0	0	0	0	0	0	0	2	0	0	0	2
51	1	1	#NULL!	#NULL!	#NULL!	#NULL!	#NULL!	6	1	6	1	1	#NULL!	1	1	#NULL!	0	0	0	2	3	0	0	1	3	0	0	0	0	2	1	0	2	0	0	0	0	0	0	0	0	1	0	0	0	0	0	0	0
49	1	1	#NULL!	#NULL!	#NULL!	#NULL!	#NULL!	6	1	7	1	1	#NULL!	1	#NULL!	#NULL!	0	0	2	0	0	0	0	0	0	0	0	3	0	3	3	0	3	0	0	2	0	0	0	0	0	0	0	0	0	0	0	0	0
54	1	1	#NULL!	#NULL!	#NULL!	#NULL!	#NULL!	6	1	8	1	1	#NULL!	1	#NULL!	#NULL!	0	0	2	2	2	1	0	0	0	0	1	0	0	2	1	1	2	2	0	0	0	0	0	0	1	1	0	0	0	1	0	0	0
49	1	1	#NULL!	#NULL!	#NULL!	#NULL!	#NULL!	6	1	7	1	1	#NULL!	1	#NULL!	#NULL!	0	0	2	0	3	0	0	0	3	0	0	0	0	3	3	0	3	0	0	0	0	0	0	2	0	0	0	0	0	0	0	0	0
54	1	1	#NULL!	#NULL!	#NULL!	#NULL!	#NULL!	6	1	5	1	1	#NULL!	1	#NULL!	#NULL!	0	0	2	0	2	0	0	0	1	0	3	0	0	3	3	0	2	1	0	0	0	0	0	0	0	#NULL!	0	2	0	0	0	0	0
52	1	1	#NULL!	#NULL!	#NULL!	#NULL!	#NULL!	6	1	6	1	1	#NULL!	1	#NULL!	#NULL!	1	1	1	2	1	1	0	0	0	0	1	3	0	0	0	1	0	2	0	1	0	0	0	0	0	0	0	0	0	2	0	0	0
46	1	1	#NULL!	#NULL!	#NULL!	#NULL!	#NULL!	6	1	8	1	1	#NULL!	1	#NULL!	#NULL!	1	2	0	2	1	2	0	0	1	0	0	0	1	0	2	2	1	0	0	1	1	0	0	2	1	0	0	0	0	0	0	0	0
53	1	1	#NULL!	#NULL!	#NULL!	#NULL!	#NULL!	6	1	5	1	1	#NULL!	1	1	#NULL!	1	1	3	1	1	0	0	0	0	1	0	0	1	2	3	0	2	0	0	0	0	0	0	2	0	0	0	0	0	0	0	0	0
66	1	1	#NULL!	#NULL!	#NULL!	#NULL!	#NULL!	6	1	8	1	1	#NULL!	1	#NULL!	#NULL!	1	2	0	0	3	2	0	1	1	0	3	2	0	0	0	0	2	1	0	#NULL!	0	0	0	0	0	0	0	0	0	1	0	0	1
25	1	2	#NULL!	#NULL!	#NULL!	#NULL!	#NULL!	6	1	6	1	1	#NULL!	1	1	#NULL!	1	0	0	2	3	1	0	1	2	0	0	0	1	2	3	0	2	2	0	0	0	0	0	0	0	0	1	0	0	1	0	1	0
52	1	1	#NULL!	#NULL!	#NULL!	#NULL!	#NULL!	6	1	6	1	1	#NULL!	1	#NULL!	#NULL!	1	1	2	1	2	2	0	1	1	0	1	2	0	1	3	2	0	1	0	1	0	0	1	0	0	0	1	0	0	2	0	0	0
61	1	1	#NULL!	#NULL!	#NULL!	#NULL!	#NULL!	6	1	7	1	1	#NULL!	1	#NULL!	#NULL!	1	1	1	1	2	2	0	1	2	2	0	1	1	1	3	0	1	2	0	1	0	0	0	0	0	0	0	0	1	1	2	2	1
56	1	1	#NULL!	#NULL!	#NULL!	#NULL!	#NULL!	6	1	6	1	1	#NULL!	1	#NULL!	#NULL!	1	1	3	2	2	1	2	0	2	0	1	1	1	2	3	0	2	1	0	0	0	0	0	0	0	0	0	0	1	0	0	0	0
42	1	1	#NULL!	#NULL!	#NULL!	#NULL!	#NULL!	6	1	7	1	1	#NULL!	1	#NULL!	#NULL!	2	#NULL!	2	1	3	#NULL!	0	1	#NULL!	0	2	2	2	1	2	2	1	2	1	1	0	1	1	0	0	0	1	#NULL!	0	1	1	0	1
49	1	1	#NULL!	#NULL!	#NULL!	#NULL!	#NULL!	6	1	7	1	1	#NULL!	1	#NULL!	#NULL!	2	1	0	0	1	2	0	1	1	0	0	1	1	1	2	1	0	2	0	1	1	0	0	0	0	0	1	0	0	0	0	1	0
53	1	1	#NULL!	#NULL!	#NULL!	#NULL!	#NULL!	6	1	5	1	1	#NULL!	1	1	#NULL!	2	1	3	1	1	0	0	0	1	1	0	0	0	2	3	0	1	1	0	0	0	0	0	1	0	0	0	0	0	0	0	0	0
52	1	1	#NULL!	#NULL!	#NULL!	#NULL!	#NULL!	6	1	8	1	1	#NULL!	1	#NULL!	#NULL!	2	1	2	1	2	1	1	0	2	1	1	0	0	1	2	0	2	0	0	0	0	0	0	1	0	0	0	0	0	0	0	#NULL!	0
52	1	1	#NULL!	#NULL!	#NULL!	#NULL!	#NULL!	6	1	8	1	1	#NULL!	1	#NULL!	#NULL!	2	1	2	2	3	1	1	0	1	2	1	0	2	1	2	0	2	1	0	1	0	0	#NULL!	#NULL!	1	0	0	0	1	0	0	0	0
54	1	1	#NULL!	#NULL!	#NULL!	#NULL!	#NULL!	6	1	7	1	1	#NULL!	1	#NULL!	#NULL!	2	0	2	2	2	2	1	3	1	2	0	2	2	1	2	2	0	2	0	1	1	0	0	1	0	1	1	0	1	#NULL!	1	1	1
31	1	1	#NULL!	#NULL!	#NULL!	#NULL!	#NULL!	6	1	6	0	1	#NULL!	1	#NULL!	#NULL!	2	3	2	3	3	2	3	1	2	0	1	0	0	2	3	1	3	1	0	0	0	0	0	1	0	1	0	0	0	0	0	2	0
42	1	1	#NULL!	#NULL!	#NULL!	#NULL!	#NULL!	6	1	6	1	1	#NULL!	1	#NULL!	#NULL!	3	3	1	0	3	3	0	1	3	0	2	1	2	0	1	2	1	2	1	2	2	1	1	0	0	1	1	1	0	1	0	0	0
42	1	1	#NULL!	#NULL!	#NULL!	#NULL!	#NULL!	6	1	7	1	1	#NULL!	1	#NULL!	#NULL!	3	2	1	1	3	2	0	1	3	0	2	1	2	1	2	2	1	1	1	1	0	1	0	0	0	0	1	0	0	1	1	0	1
54	1	1	#NULL!	#NULL!	#NULL!	#NULL!	#NULL!	6	1	7	1	1	#NULL!	1	#NULL!	#NULL!	3	3	2	0	2	3	0	1	1	0	2	3	2	2	3	2	2	3	2	2	1	0	0	1	0	0	2	0	1	2	1	1	0
28	2	1	#NULL!	#NULL!	#NULL!	#NULL!	#NULL!	6	1	#NULL!	1	1	#NULL!	1	#NULL!	#NULL!	0	3	2	0	2	0	0	1	1	0	3	0	0	3	1	0	#NULL!	0	0	0	0	0	0	0	0	0	0	0	0	0	0	2	0
45	2	1	#NULL!	#NULL!	#NULL!	#NULL!	#NULL!	6	1	8	1	1	#NULL!	1	#NULL!	#NULL!	0	1	2	0	2	0	0	0	1	0	0	0	#NULL!	2	2	0	1	2	0	0	0	0	0	1	0	0	0	0	1	1	0	0	1
43	2	1	#NULL!	#NULL!	#NULL!	#NULL!	#NULL!	6	1	6	1	1	#NULL!	1	#NULL!	#NULL!	0	0	1	0	1	0	0	0	1	0	0	0	0	0	0	0	0	1	0	0	0	0	0	0	0	0	0	0	0	0	0	0	0
46	2	1	#NULL!	#NULL!	#NULL!	#NULL!	#NULL!	6	1	8	1	1	#NULL!	1	1	#NULL!	0	0	0	2	0	0	0	0	0	0	0	0	0	0	1	0	2	0	0	1	0	0	0	0	0	0	0	0	0	0	0	0	0
46	2	1	#NULL!	#NULL!	#NULL!	#NULL!	#NULL!	6	1	8	1	1	#NULL!	1	1	#NULL!	0	0	0	0	0	0	0	1	0	0	0	0	0	0	2	0	2	0	0	0	0	0	0	0	0	0	0	0	0	0	0	0	0
43	2	1	#NULL!	#NULL!	#NULL!	#NULL!	#NULL!	6	1	6	1	1	#NULL!	1	#NULL!	#NULL!	0	0	2	1	0	0	0	2	2	0	0	0	0	0	0	0	0	0	0	0	0	0	0	1	0	0	0	0	0	0	0	0	0
27	2	1	#NULL!	#NULL!	#NULL!	#NULL!	#NULL!	6	1	6	1	1	#NULL!	1	#NULL!	#NULL!	0	0	0	0	1	0	0	0	0	0	0	0	1	3	3	0	0	2	0	0	0	2	0	0	0	0	0	0	2	0	0	0	0
49	2	1	#NULL!	#NULL!	#NULL!	#NULL!	#NULL!	6	1	8	1	1	#NULL!	1	#NULL!	#NULL!	0	0	2	1	2	1	0	0	2	0	0	0	0	0	0	0	1	2	0	0	0	0	0	0	0	0	2	0	0	0	2	2	0
32	2	1	#NULL!	#NULL!	#NULL!	#NULL!	#NULL!	6	1	6	1	1	#NULL!	1	#NULL!	#NULL!	0	0	0	2	0	0	0	0	0	2	0	0	0	3	3	0	2	0	0	0	0	0	0	0	0	0	0	0	1	0	2	0	0
31	2	1	#NULL!	#NULL!	#NULL!	#NULL!	#NULL!	6	1	5	1	1	#NULL!	1	#NULL!	1	0	0	2	2	0	0	0	2	0	1	0	0	0	1	2	0	2	1	0	0	0	0	0	0	0	2	0	0	1	0	1	1	0
51	2	1	#NULL!	#NULL!	#NULL!	#NULL!	#NULL!	6	1	5	1	1	#NULL!	1	#NULL!	#NULL!	0	0	1	0	0	1	0	1	1	2	0	0	1	2	2	0	1	2	0	0	0	0	0	0	0	0	0	0	0	0	1	0	1
32	2	1	#NULL!	#NULL!	#NULL!	#NULL!	#NULL!	6	1	6	1	1	#NULL!	1	#NULL!	#NULL!	0	0	2	2	0	0	0	1	0	3	0	0	0	2	2	0	2	0	0	0	0	0	0	0	0	0	0	0	1	0	2	0	0
57	2	1	#NULL!	#NULL!	#NULL!	#NULL!	#NULL!	6	1	8	2	1	#NULL!	1	1	#NULL!	0	0	3	1	0	3	2	0	2	3	0	0	2	0	3	0	0	3	0	0	0	0	1	0	0	0	1	0	2	2	1	0	2
45	2	1	#NULL!	#NULL!	#NULL!	#NULL!	#NULL!	6	1	6	0	1	#NULL!	1	#NULL!	#NULL!	0	0	0	1	3	2	1	1	0	3	2	1	2	1	3	1	1	1	1	1	0	0	0	0	0	0	0	1	1	1	1	1	2
50	2	2	#NULL!	#NULL!	#NULL!	#NULL!	#NULL!	6	1	8	1	1	#NULL!	1	#NULL!	1	0	0	0	3	3	1	3	1	2	2	0	0	0	3	3	0	3	0	0	0	0	0	0	1	0	1	0	0	0	0	0	1	1
19	2	1	#NULL!	#NULL!	#NULL!	#NULL!	#NULL!	6	1	6	1	1	#NULL!	1	#NULL!	#NULL!	0	0	3	3	3	0	1	0	3	3	0	0	1	3	3	3	3	0	0	0	0	0	0	0	0	0	0	0	0	1	2	2	1
62	2	1	#NULL!	#NULL!	#NULL!	#NULL!	#NULL!	6	1	7	1	1	#NULL!	1	1	#NULL!	1	1	1	2	3	3	2	1	2	2	#NULL!	1	3	2	2	2	0	2	0	1	1	0	1	0	0	1	0	0	0	1	1	2	1
43	2	1	#NULL!	#NULL!	#NULL!	#NULL!	#NULL!	6	1	#NULL!	1	1	#NULL!	1	#NULL!	#NULL!	1	1	0	0	0	2	0	0	0	0	0	0	1	0	0	#NULL!	0	2	0	2	2	2	0	2	0	2	1	0	0	0	0	2	2
49	2	1	#NULL!	#NULL!	#NULL!	#NULL!	#NULL!	6	1	8	1	1	#NULL!	1	#NULL!	#NULL!	1	0	1	1	1	0	0	0	1	0	0	0	0	0	0	0	0	1	0	0	0	0	0	1	0	0	1	0	0	0	2	2	0
43	2	1	#NULL!	#NULL!	#NULL!	#NULL!	#NULL!	6	1	3	1	1	#NULL!	1	#NULL!	#NULL!	1	1	0	0	0	2	0	0	0	0	0	0	3	0	2	0	0	1	1	2	2	2	0	1	0	1	0	0	0	0	0	2	1
22	2	1	#NULL!	#NULL!	#NULL!	#NULL!	#NULL!	6	1	6	1	1	#NULL!	1	#NULL!	#NULL!	1	1	1	0	0	0	0	1	2	0	0	1	1	1	2	0	1	1	0	0	0	0	0	1	1	0	1	0	0	0	0	0	0
49	2	1	#NULL!	#NULL!	#NULL!	#NULL!	#NULL!	6	1	5	1	1	#NULL!	1	1	#NULL!	1	0	0	2	2	1	0	1	0	1	2	1	1	2	2	2	2	0	0	1	0	0	0	0	0	0	0	0	0	0	1	1	0
49	2	1	#NULL!	#NULL!	#NULL!	#NULL!	#NULL!	6	1	5	1	1	#NULL!	1	1	#NULL!	1	0	1	2	2	2	0	1	0	2	1	0	1	2	2	2	1	1	1	1	0	0	0	0	0	0	0	0	0	0	1	0	0
43	2	1	#NULL!	#NULL!	#NULL!	#NULL!	#NULL!	6	1	5	1	1	#NULL!	1	#NULL!	#NULL!	1	1	2	3	3	0	0	0	3	0	0	1	1	0	1	1	2	2	0	0	0	0	0	0	0	0	1	0	0	0	0	0	0
27	2	1	#NULL!	#NULL!	#NULL!	#NULL!	#NULL!	6	1	7	1	1	#NULL!	1	#NULL!	#NULL!	1	1	3	1	1	1	0	2	1	1	1	1	1	1	3	1	2	1	2	0	0	0	1	0	0	0	0	0	1	1	2	2	2
39	2	1	#NULL!	#NULL!	#NULL!	#NULL!	#NULL!	6	1	5	1	1	#NULL!	1	#NULL!	#NULL!	1	1	2	2	1	1	1	1	2	1	1	1	1	1	2	1	2	1	0	0	0	0	0	1	0	1	0	0	0	0	0	1	1
22	2	1	#NULL!	#NULL!	#NULL!	#NULL!	#NULL!	6	1	5	2	1	#NULL!	1	#NULL!	#NULL!	1	1	1	3	1	2	2	2	0	0	1	2	1	1	2	0	1	2	0	1	0	1	1	0	0	0	1	0	1	1	2	2	0
39	2	1	#NULL!	#NULL!	#NULL!	#NULL!	#NULL!	6	1	6	1	1	#NULL!	1	#NULL!	#NULL!	1	0	2	1	3	2	0	2	2	1	0	1	1	2	2	1	2	2	0	0	1	0	1	0	0	0	1	0	1	2	1	1	1
60	2	1	#NULL!	#NULL!	#NULL!	#NULL!	#NULL!	6	1	8	1	1	#NULL!	1	#NULL!	#NULL!	1	0	2	3	2	2	1	0	2	2	1	0	1	2	3	1	2	1	1	1	1	0	0	0	0	1	0	0	1	1	1	2	1
59	2	1	#NULL!	#NULL!	#NULL!	#NULL!	#NULL!	6	1	8	1	1	#NULL!	1	#NULL!	#NULL!	1	0	2	3	3	2	1	0	3	2	1	0	1	2	2	1	2	1	0	1	1	0	0	0	0	1	0	0	1	1	2	2	1
62	2	1	#NULL!	#NULL!	#NULL!	#NULL!	#NULL!	6	1	7	1	1	#NULL!	1	1	#NULL!	1	0	0	2	2	3	2	1	2	2	2	1	2	2	2	2	0	2	1	1	0	0	1	0	1	1	0	1	0	1	1	2	1
45	2	1	#NULL!	#NULL!	#NULL!	#NULL!	#NULL!	6	1	5	0	1	#NULL!	1	1	#NULL!	1	0	2	3	1	3	1	1	3	0	0	3	1	3	3	0	2	1	0	0	0	0	0	0	0	0	1	0	1	2	0	2	0
37	2	1	#NULL!	#NULL!	#NULL!	#NULL!	#NULL!	6	1	6	1	1	#NULL!	1	1	#NULL!	1	0	3	3	3	2	1	2	1	3	2	3	0	3	3	0	2	3	0	1	#NULL!	0	0	0	0	1	0	0	1	0	1	2	1
47	2	1	#NULL!	#NULL!	#NULL!	#NULL!	#NULL!	6	1	8	1	1	#NULL!	1	#NULL!	#NULL!	2	0	0	1	0	2	0	1	0	0	0	0	0	0	2	0	0	1	0	0	0	0	0	1	0	2	1	0	1	0	2	2	1
61	2	1	#NULL!	#NULL!	#NULL!	#NULL!	#NULL!	6	1	7	0	1	#NULL!	1	1	#NULL!	2	0	2	2	0	0	0	2	0	0	0	0	0	1	1	1	1	1	0	1	0	0	0	0	0	0	0	0	1	2	1	1	1
26	2	1	#NULL!	#NULL!	#NULL!	#NULL!	#NULL!	6	1	7	1	1	#NULL!	1	#NULL!	#NULL!	2	2	0	2	2	2	0	1	1	1	2	1	1	0	0	1	0	1	1	1	1	0	0	1	0	0	0	0	0	0	1	0	0
56	2	1	#NULL!	#NULL!	#NULL!	#NULL!	#NULL!	6	1	6	1	1	#NULL!	1	#NULL!	#NULL!	2	2	1	2	1	1	1	2	1	1	1	1	1	1	2	1	1	1	0	1	1	1	0	0	1	0	1	0	0	1	1	2	0
42	2	2	#NULL!	#NULL!	#NULL!	#NULL!	#NULL!	6	1	8	1	1	#NULL!	1	#NULL!	#NULL!	2	1	2	2	2	3	0	1	2	0	0	0	1	1	3	0	2	2	0	1	0	0	0	1	0	0	1	0	0	2	1	2	1
36	2	1	#NULL!	#NULL!	#NULL!	#NULL!	#NULL!	6	1	5	1	1	#NULL!	1	#NULL!	#NULL!	2	0	2	3	0	3	0	3	2	3	1	0	0	2	3	0	0	1	0	0	1	0	0	2	0	1	2	0	0	0	1	2	1
36	2	#NULL!	#NULL!	#NULL!	#NULL!	#NULL!	#NULL!	6	1	6	1	1	#NULL!	1	#NULL!	#NULL!	2	2	2	2	3	1	0	1	3	1	1	1	0	2	3	0	2	1	0	0	0	0	0	0	0	1	0	2	1	1	0	0	0
45	2	1	#NULL!	#NULL!	#NULL!	#NULL!	#NULL!	6	1	3	0	1	#NULL!	1	#NULL!	#NULL!	2	0	2	2	3	2	1	2	2	2	1	3	0	3	3	3	3	2	1	0	0	0	0	0	0	0	0	0	2	1	0	0	1
53	2	1	#NULL!	#NULL!	#NULL!	#NULL!	#NULL!	6	1	7	1	1	#NULL!	1	#NULL!	#NULL!	2	1	2	3	3	2	2	3	2	2	3	0	2	3	3	3	3	3	1	2	1	1	0	#NULL!	0	0	2	0	2	2	2	2	1
53	2	2	#NULL!	#NULL!	#NULL!	#NULL!	#NULL!	6	1	#NULL!	1	1	#NULL!	1	1	#NULL!	3	0	2	2	3	3	0	1	#NULL!	0	0	0	#NULL!	0	2	0	0	0	0	#NULL!	0	0	0	0	0	0	0	0	2	0	0	0	0
39	2	1	#NULL!	#NULL!	#NULL!	#NULL!	#NULL!	6	1	5	1	1	#NULL!	1	#NULL!	#NULL!	3	1	1	1	2	3	1	0	1	0	0	0	1	0	0	1	3	1	1	0	1	1	1	0	0	0	0	0	2	2	2	2	1
42	2	1	#NULL!	#NULL!	#NULL!	#NULL!	#NULL!	6	1	7	1	1	#NULL!	1	#NULL!	#NULL!	3	1	1	2	1	1	1	1	1	1	3	0	0	2	3	0	2	2	1	0	0	1	1	0	0	0	1	0	2	1	1	1	2
61	2	1	#NULL!	#NULL!	#NULL!	#NULL!	#NULL!	6	1	6	1	1	#NULL!	1	#NULL!	#NULL!	3	3	0	3	0	1	2	2	2	1	2	3	2	2	3	1	0	3	0	2	1	1	0	0	0	0	2	0	1	1	1	0	1
52	2	1	#NULL!	#NULL!	#NULL!	#NULL!	#NULL!	6	1	6	1	1	#NULL!	1	#NULL!	#NULL!	3	3	3	3	3	3	3	3	3	3	3	0	3	0	3	3	3	3	2	2	2	2	2	#NULL!	2	0	2	2	2	0	2	2	2
53	1	1	1	#NULL!	#NULL!	#NULL!	#NULL!	1	1	6	1	1	#NULL!	1	#NULL!	#NULL!	1	0	3	0	3	0	0	2	1	0	0	0	0	3	2	0	0	0	0	0	0	1	0	0	0	0	0	0	0	0	1	2	2
68	#NULL!	1	#NULL!	#NULL!	#NULL!	#NULL!	1	5	#NULL!	5	1	1	#NULL!	1	#NULL!	#NULL!	0	0	0	0	3	0	0	0	2	0	0	3	0	3	3	0	0	0	0	0	0	2	0	0	0	0	1	0	0	0	0	0	0
65	1	1	#NULL!	#NULL!	#NULL!	#NULL!	1	5	#NULL!	6	1	1	#NULL!	1	#NULL!	#NULL!	0	3	3	1	0	0	0	0	#NULL!	0	0	0	0	3	3	0	3	#NULL!	0	0	#NULL!	0	0	0	0	0	#NULL!	0	0	0	0	#NULL!	0
65	1	1	#NULL!	#NULL!	#NULL!	#NULL!	1	5	#NULL!	7	1	1	#NULL!	1	#NULL!	#NULL!	0	0	1	0	2	0	0	1	0	0	0	0	#NULL!	#NULL!	3	0	2	0	0	0	0	0	0	0	0	0	0	0	0	1	1	1	0
74	1	1	#NULL!	#NULL!	#NULL!	#NULL!	1	5	#NULL!	6	1	1	#NULL!	1	1	#NULL!	0	0	0	0	0	1	0	0	0	0	0	0	0	0	0	0	0	2	0	0	0	0	0	0	0	0	0	0	0	0	0	0	0
68	1	1	#NULL!	#NULL!	#NULL!	#NULL!	1	5	#NULL!	8	1	1	#NULL!	1	#NULL!	1	0	1	0	2	1	0	2	1	0	2	0	0	0	2	2	0	1	0	0	0	0	0	0	0	0	1	0	#NULL!	2	0	1	2	2
64	1	1	#NULL!	#NULL!	#NULL!	#NULL!	1	5	#NULL!	5	1	1	#NULL!	1	#NULL!	#NULL!	0	0	2	3	3	0	0	0	3	0	3	0	0	0	3	0	0	0	0	0	0	0	0	0	0	0	0	0	0	0	0	0	0
68	1	1	#NULL!	#NULL!	#NULL!	#NULL!	1	5	#NULL!	8	1	1	#NULL!	1	#NULL!	#NULL!	0	0	0	3	1	0	2	1	0	2	0	0	0	2	3	0	1	2	0	1	0	0	0	0	0	0	1	0	1	0	2	2	0
64	1	1	#NULL!	#NULL!	#NULL!	#NULL!	1	5	#NULL!	5	1	1	#NULL!	1	#NULL!	#NULL!	0	1	0	1	3	1	0	1	2	0	1	0	0	2	3	1	2	0	0	0	0	0	0	2	0	0	0	0	0	0	0	0	0
66	1	1	#NULL!	#NULL!	#NULL!	#NULL!	1	5	#NULL!	7	1	1	#NULL!	1	#NULL!	#NULL!	0	0	1	2	3	2	2	0	0	0	0	0	0	3	3	0	2	2	0	0	0	0	0	0	0	0	0	0	0	1	1	2	2
67	1	1	#NULL!	#NULL!	#NULL!	#NULL!	1	5	#NULL!	7	1	1	#NULL!	1	#NULL!	#NULL!	0	1	1	1	1	2	2	1	1	1	1	1	2	1	2	1	2	1	0	1	1	0	0	0	0	0	2	0	0	2	2	0	0
63	1	1	#NULL!	#NULL!	#NULL!	#NULL!	1	5	#NULL!	2	1	1	#NULL!	1	1	#NULL!	0	0	2	3	3	0	0	0	3	0	0	0	0	3	3	0	3	3	0	0	0	0	0	0	0	0	0	0	0	0	2	0	2
72	1	1	#NULL!	#NULL!	#NULL!	#NULL!	1	5	#NULL!	8	1	1	#NULL!	1	#NULL!	#NULL!	0	0	2	2	3	3	2	0	3	0	1	0	0	3	3	3	2	3	0	0	0	0	0	0	0	0	0	0	0	2	2	1	1
55	1	2	#NULL!	#NULL!	#NULL!	#NULL!	1	5	#NULL!	6	1	1	#NULL!	1	#NULL!	#NULL!	1	0	1	0	1	0	0	0	1	0	1	1	1	0	1	1	2	1	0	0	0	0	0	0	0	0	0	0	0	0	1	1	0
59	1	1	#NULL!	#NULL!	#NULL!	#NULL!	1	5	#NULL!	8	1	1	#NULL!	1	1	#NULL!	1	0	1	1	0	1	2	2	1	0	3	0	0	2	1	1	1	1	0	0	1	0	0	1	0	0	0	0	0	1	0	0	0
64	1	1	#NULL!	#NULL!	#NULL!	#NULL!	1	5	#NULL!	5	1	1	#NULL!	1	#NULL!	#NULL!	1	1	1	2	3	1	0	1	2	0	0	0	1	2	3	0	2	0	0	0	0	0	0	1	0	0	0	0	0	0	1	0	0
58	1	1	#NULL!	#NULL!	#NULL!	#NULL!	1	5	#NULL!	6	1	1	#NULL!	1	#NULL!	#NULL!	1	0	2	2	3	0	1	1	3	0	0	1	1	1	2	0	2	0	0	0	0	0	0	0	0	0	0	0	0	0	1	2	0
59	1	1	#NULL!	#NULL!	#NULL!	#NULL!	1	5	#NULL!	8	1	1	#NULL!	1	#NULL!	#NULL!	1	1	1	1	1	1	1	1	1	0	1	1	1	3	2	1	2	1	0	0	0	0	0	1	0	0	0	0	0	1	0	0	0
70	1	1	#NULL!	#NULL!	#NULL!	#NULL!	1	5	#NULL!	8	1	1	#NULL!	1	#NULL!	#NULL!	1	1	2	2	2	2	1	1	1	0	0	0	0	2	3	2	2	1	0	1	1	0	1	0	0	0	0	0	0	0	1	0	0
65	1	1	#NULL!	#NULL!	#NULL!	#NULL!	1	5	#NULL!	8	1	1	#NULL!	1	#NULL!	#NULL!	2	1	1	0	1	1	0	1	1	0	1	2	2	2	2	1	0	2	0	0	0	0	0	0	0	0	0	0	1	1	0	0	0
72	1	1	#NULL!	#NULL!	#NULL!	#NULL!	1	5	#NULL!	8	1	1	#NULL!	1	#NULL!	#NULL!	2	0	2	2	3	1	1	0	2	0	2	0	0	2	2	2	2	2	0	0	0	0	0	0	0	0	0	0	0	2	1	1	1
68	1	1	#NULL!	#NULL!	#NULL!	#NULL!	1	5	#NULL!	6	1	1	#NULL!	1	#NULL!	#NULL!	2	1	1	0	3	2	0	1	3	2	2	3	2	3	3	3	1	2	0	2	1	1	0	1	0	0	2	0	0	2	2	1	2
72	1	1	#NULL!	#NULL!	#NULL!	#NULL!	1	5	#NULL!	5	1	1	#NULL!	1	#NULL!	#NULL!	3	1	0	0	1	2	0	2	0	0	2	2	3	0	0	2	0	3	2	2	2	1	0	0	0	0	2	2	0	0	0	0	0
65	1	1	#NULL!	#NULL!	#NULL!	#NULL!	1	5	#NULL!	8	1	1	#NULL!	1	#NULL!	#NULL!	3	1	2	0	3	0	0	1	2	0	1	2	2	2	2	2	2	2	0	1	0	0	0	1	0	0	0	0	2	1	0	0	0
61	2	1	#NULL!	#NULL!	#NULL!	#NULL!	1	5	#NULL!	6	1	1	#NULL!	1	#NULL!	#NULL!	0	1	0	2	1	0	2	1	1	0	0	0	0	3	3	0	0	2	0	1	0	0	1	1	0	2	0	0	0	0	0	0	0
46	2	1	#NULL!	#NULL!	#NULL!	#NULL!	1	5	#NULL!	5	1	1	#NULL!	1	#NULL!	#NULL!	0	0	2	1	3	1	0	1	2	0	0	1	0	0	2	1	2	1	0	0	0	0	0	0	0	0	0	0	0	0	0	1	0
68	2	1	#NULL!	#NULL!	#NULL!	#NULL!	1	5	#NULL!	8	1	1	#NULL!	1	1	#NULL!	0	0	0	2	2	1	2	2	0	3	0	0	1	2	3	0	0	2	0	1	1	0	0	2	1	2	2	1	2	1	2	2	2
68	2	1	#NULL!	#NULL!	#NULL!	#NULL!	1	5	#NULL!	8	1	1	#NULL!	1	1	#NULL!	0	1	0	1	2	2	2	2	0	3	0	0	1	2	3	0	0	2	0	1	1	0	0	1	1	2	1	0	2	1	2	2	2
51	2	1	#NULL!	#NULL!	#NULL!	#NULL!	1	5	#NULL!	7	1	1	#NULL!	1	#NULL!	#NULL!	1	0	1	2	2	0	1	1	0	0	0	1	0	2	3	0	2	1	0	1	0	0	0	0	0	1	0	0	0	1	1	0	1
65	2	1	#NULL!	#NULL!	#NULL!	#NULL!	1	5	#NULL!	7	1	1	#NULL!	1	#NULL!	#NULL!	1	1	2	3	1	0	2	0	1	0	0	0	0	2	3	0	3	1	0	0	0	0	0	0	0	0	0	0	0	0	0	0	0
53	2	1	#NULL!	#NULL!	#NULL!	#NULL!	1	5	#NULL!	6	1	1	#NULL!	1	#NULL!	#NULL!	1	1	2	3	2	1	1	1	1	0	0	0	1	1	2	0	2	1	1	1	1	0	0	0	0	0	0	0	2	0	0	0	0
51	2	1	#NULL!	#NULL!	#NULL!	#NULL!	1	5	#NULL!	8	1	1	#NULL!	1	#NULL!	#NULL!	1	0	2	3	1	0	0	1	1	0	3	0	0	3	3	0	2	2	0	0	0	0	0	0	0	0	1	0	1	1	1	1	0
65	2	1	#NULL!	#NULL!	#NULL!	#NULL!	1	5	#NULL!	6	1	1	#NULL!	1	#NULL!	#NULL!	1	0	2	3	2	0	3	1	2	0	0	0	0	2	3	0	3	1	0	1	0	0	0	0	0	0	0	0	0	0	1	0	0
65	2	2	#NULL!	#NULL!	#NULL!	#NULL!	1	5	#NULL!	6	1	1	#NULL!	1	#NULL!	#NULL!	2	0	2	3	0	1	1	2	0	1	1	1	1	2	3	1	3	2	0	2	0	1	0	0	0	0	0	0	2	1	1	1	1
70	2	1	#NULL!	#NULL!	#NULL!	#NULL!	1	5	#NULL!	8	1	1	#NULL!	1	1	#NULL!	2	0	1	3	3	3	2	2	0	0	1	0	2	1	3	1	0	2	1	2	2	2	2	0	0	1	0	0	1	1	1	0	1
64	2	1	#NULL!	#NULL!	#NULL!	#NULL!	1	5	#NULL!	5	1	1	#NULL!	1	1	#NULL!	2	2	2	2	2	1	3	2	2	1	2	2	2	0	2	2	2	3	1	1	0	0	1	0	0	1	1	1	1	1	1	1	1
64	2	1	#NULL!	#NULL!	#NULL!	#NULL!	1	5	#NULL!	5	1	1	#NULL!	1	1	#NULL!	2	3	2	3	2	2	3	2	1	0	3	2	1	0	0	3	2	3	1	0	0	0	1	0	0	1	1	1	1	1	1	1	0
70	2	1	#NULL!	#NULL!	#NULL!	#NULL!	1	5	#NULL!	8	1	1	#NULL!	1	#NULL!	#NULL!	2	2	0	3	1	3	2	2	1	1	2	2	2	3	2	2	1	3	1	2	1	1	1	1	0	1	1	0	2	2	1	2	2
64	2	1	#NULL!	#NULL!	#NULL!	#NULL!	1	5	#NULL!	6	1	1	#NULL!	1	#NULL!	#NULL!	3	0	#NULL!	3	3	1	3	0	3	0	2	2	1	3	3	3	3	2	1	2	0	2	0	0	0	0	0	0	2	1	0	1	0
64	2	2	#NULL!	#NULL!	#NULL!	#NULL!	1	5	#NULL!	5	1	1	#NULL!	1	#NULL!	#NULL!	3	0	0	3	3	3	0	0	0	3	0	3	3	0	0	3	0	0	2	2	2	2	0	2	0	0	2	0	0	0	0	0	2
37	2	1	#NULL!	#NULL!	#NULL!	#NULL!	1	5	#NULL!	3	1	1	#NULL!	1	#NULL!	#NULL!	3	2	0	1	3	3	0	2	1	2	0	3	3	1	2	0	0	3	1	2	2	2	1	0	1	1	2	0	0	0	2	2	2
70	2	1	#NULL!	#NULL!	#NULL!	#NULL!	1	5	#NULL!	8	1	1	#NULL!	1	#NULL!	#NULL!	3	3	0	3	2	3	2	1	1	1	2	3	3	3	3	3	1	0	1	2	1	1	1	0	0	1	0	0	1	1	0	1	2
68	#NULL!	1	1	#NULL!	#NULL!	#NULL!	1	5	#NULL!	3	1	1	#NULL!	1	#NULL!	#NULL!	1	1	1	0	1	1	0	1	0	0	0	1	1	1	2	0	2	2	0	0	0	0	0	0	0	0	0	0	0	0	0	0	0
40	1	1	#NULL!	#NULL!	1	1	#NULL!	4	#NULL!	6	1	1	#NULL!	1	#NULL!	#NULL!	1	1	2	2	2	1	1	1	2	#NULL!	0	2	0	2	3	1	2	1	0	0	0	0	0	0	0	0	0	0	1	1	1	0	1
50	2	2	#NULL!	1	#NULL!	1	#NULL!	4	#NULL!	8	1	1	#NULL!	1	#NULL!	#NULL!	0	0	0	3	3	1	3	1	2	2	0	0	0	3	3	0	2	1	0	0	0	0	0	1	0	0	0	0	0	0	0	1	1
45	1	1	#NULL!	#NULL!	#NULL!	1	#NULL!	4	#NULL!	7	1	1	#NULL!	1	1	#NULL!	1	1	1	1	2	2	0	2	2	3	1	1	2	2	2	1	1	2	1	0	0	0	0	1	0	1	1	0	2	1	2	0	1
61	1	1	#NULL!	#NULL!	#NULL!	1	#NULL!	4	#NULL!	7	1	1	#NULL!	1	#NULL!	#NULL!	2	2	2	1	1	2	0	1	0	2	0	1	1	2	3	0	0	3	0	1	0	0	0	0	0	0	0	0	1	2	2	2	1
57	2	1	#NULL!	#NULL!	#NULL!	1	#NULL!	4	#NULL!	7	1	1	#NULL!	1	1	#NULL!	#NULL!	1	1	1	2	2	0	1	0	1	0	0	2	2	#NULL!	0	#NULL!	2	0	2	1	1	1	0	0	1	1	2	1	2	2	2	2
41	2	1	#NULL!	#NULL!	#NULL!	1	#NULL!	4	#NULL!	7	0	1	#NULL!	1	#NULL!	#NULL!	0	0	2	0	0	1	0	0	0	0	0	0	0	2	2	0	2	2	0	1	1	0	0	0	0	0	1	0	1	0	0	1	0
40	2	1	#NULL!	#NULL!	#NULL!	1	#NULL!	4	#NULL!	8	1	1	#NULL!	1	#NULL!	#NULL!	0	3	2	0	0	1	0	0	0	2	1	2	1	1	2	0	2	1	0	1	1	1	0	0	0	0	0	0	0	1	1	0	0
39	2	1	#NULL!	#NULL!	#NULL!	1	#NULL!	4	#NULL!	5	1	1	#NULL!	1	#NULL!	#NULL!	1	0	1	3	3	2	1	1	2	0	0	0	1	2	3	0	2	1	0	0	0	0	0	0	0	0	0	0	1	0	1	1	0
41	2	2	#NULL!	#NULL!	#NULL!	1	#NULL!	4	#NULL!	7	1	1	#NULL!	1	#NULL!	#NULL!	1	0	3	1	0	3	0	1	0	2	0	2	1	0	3	1	3	3	1	1	0	0	2	0	0	0	0	0	0	2	2	2	2
45	2	1	#NULL!	#NULL!	#NULL!	1	#NULL!	4	#NULL!	6	1	1	#NULL!	1	#NULL!	#NULL!	1	3	3	3	2	0	3	0	2	0	0	0	0	3	3	0	3	0	0	0	0	0	0	0	0	0	1	0	0	0	0	2	2
57	2	1	#NULL!	#NULL!	#NULL!	1	#NULL!	4	#NULL!	7	1	1	#NULL!	1	1	#NULL!	2	2	1	0	2	#NULL!	0	1	1	1	3	0	2	2	1	0	0	2	0	1	1	2	0	0	0	0	1	2	1	2	2	1	1
43	2	1	#NULL!	#NULL!	#NULL!	1	#NULL!	4	#NULL!	6	1	1	#NULL!	1	#NULL!	#NULL!	3	2	2	3	1	1	1	2	1	0	1	3	2	3	3	2	1	3	2	2	2	1	0	0	0	0	0	0	0	1	1	2	1
45	2	1	1	#NULL!	#NULL!	1	#NULL!	1	#NULL!	2	1	1	#NULL!	1	#NULL!	#NULL!	3	2	3	3	3	3	3	0	3	0	0	2	0	3	3	1	2	0	0	1	0	0	0	0	0	0	2	0	0	0	0	2	1
39	1	2	#NULL!	1	1	#NULL!	#NULL!	2	#NULL!	8	1	1	#NULL!	1	#NULL!	#NULL!	0	0	0	0	2	0	0	0	1	0	0	0	0	3	3	2	1	0	0	0	0	0	0	0	0	0	0	0	0	0	0	0	0
39	1	2	#NULL!	1	1	#NULL!	#NULL!	2	#NULL!	8	1	1	#NULL!	1	#NULL!	#NULL!	0	0	1	1	2	0	0	0	2	0	0	0	0	2	2	3	2	0	0	0	0	0	0	0	0	0	0	0	0	0	0	0	0
55	1	1	#NULL!	1	1	#NULL!	#NULL!	2	#NULL!	5	1	1	#NULL!	1	#NULL!	#NULL!	3	0	1	1	3	2	1	2	2	3	1	3	2	0	0	1	2	1	1	2	1	0	0	0	0	0	0	0	1	0	0	1	1
38	2	1	#NULL!	1	1	#NULL!	#NULL!	2	#NULL!	7	1	1	#NULL!	1	#NULL!	#NULL!	3	1	3	3	3	3	2	0	3	2	1	0	3	3	1	0	2	2	1	2	2	2	0	0	0	0	0	0	1	0	0	2	0
57	1	1	#NULL!	#NULL!	1	#NULL!	#NULL!	3	#NULL!	7	1	1	#NULL!	1	1	#NULL!	0	0	0	0	1	1	0	1	1	0	0	0	0	2	2	0	1	2	0	0	0	0	0	0	0	0	0	0	0	0	0	0	0
23	1	1	#NULL!	#NULL!	1	#NULL!	#NULL!	3	#NULL!	7	1	1	#NULL!	1	1	#NULL!	0	0	1	1	1	1	0	1	0	1	0	0	1	1	1	0	1	1	0	0	0	0	0	0	0	0	0	0	2	1	1	1	0
25	1	2	#NULL!	#NULL!	1	#NULL!	#NULL!	3	#NULL!	6	1	1	#NULL!	1	#NULL!	#NULL!	0	0	0	2	0	2	1	0	1	0	0	0	2	1	2	0	0	0	0	2	0	1	0	1	1	1	2	1	2	0	0	0	1
28	1	2	#NULL!	#NULL!	1	#NULL!	#NULL!	3	#NULL!	6	1	1	#NULL!	1	#NULL!	#NULL!	1	0	1	2	1	2	0	1	0	0	0	0	1	0	1	1	1	2	1	0	0	0	0	1	0	0	0	0	0	0	0	0	0
25	1	2	#NULL!	#NULL!	1	#NULL!	#NULL!	3	#NULL!	5	1	1	#NULL!	1	1	#NULL!	1	0	0	2	3	0	1	1	3	1	0	0	1	2	3	0	3	3	0	0	0	0	0	0	0	0	0	0	0	0	0	2	0
58	1	2	#NULL!	#NULL!	1	#NULL!	#NULL!	3	#NULL!	8	1	1	#NULL!	1	#NULL!	1	1	1	1	2	3	1	1	2	2	1	1	1	1	2	2	1	1	1	0	0	0	0	0	1	0	0	0	0	0	0	0	1	0
58	1	2	#NULL!	#NULL!	1	#NULL!	#NULL!	3	#NULL!	8	1	1	#NULL!	1	#NULL!	#NULL!	1	1	1	1	3	2	1	1	2	2	1	2	1	2	2	1	2	1	0	0	1	0	0	0	0	0	1	0	1	0	0	1	0
30	1	1	#NULL!	#NULL!	1	#NULL!	#NULL!	3	#NULL!	6	1	1	#NULL!	1	#NULL!	1	1	1	2	2	2	2	2	2	2	2	2	2	2	2	3	2	2	3	1	1	1	0	0	0	0	2	0	1	2	1	2	1	1
49	1	1	#NULL!	#NULL!	1	#NULL!	#NULL!	3	#NULL!	7	1	1	#NULL!	1	#NULL!	#NULL!	2	1	0	1	2	1	0	1	1	0	1	1	1	1	2	1	1	2	0	1	1	0	0	1	0	0	0	0	0	0	0	1	0
56	1	1	#NULL!	#NULL!	1	#NULL!	#NULL!	3	#NULL!	6	1	1	#NULL!	1	#NULL!	#NULL!	2	1	3	2	3	1	2	1	2	0	0	1	0	2	2	2	2	1	0	0	0	1	0	0	0	0	0	0	1	0	0	0	0
31	1	1	#NULL!	#NULL!	1	#NULL!	#NULL!	3	#NULL!	8	0	1	#NULL!	1	#NULL!	1	2	1	2	3	3	2	2	3	2	3	0	2	0	1	2	0	3	3	0	0	0	0	0	0	0	2	1	1	0	2	2	2	1
31	1	2	#NULL!	#NULL!	1	#NULL!	#NULL!	3	#NULL!	8	1	1	#NULL!	1	#NULL!	#NULL!	3	3	0	1	3	3	1	1	0	2	1	2	3	3	3	2	1	3	2	2	2	2	2	0	2	2	1	2	0	2	1	2	0
27	2	2	#NULL!	#NULL!	1	#NULL!	#NULL!	3	#NULL!	8	1	1	#NULL!	1	#NULL!	#NULL!	0	0	2	2	0	1	0	1	0	1	0	1	0	1	2	1	2	3	0	0	0	0	0	0	0	2	0	0	2	2	1	2	2
62	2	1	#NULL!	#NULL!	1	#NULL!	#NULL!	3	#NULL!	8	1	1	#NULL!	1	#NULL!	#NULL!	2	2	0	2	1	2	0	2	0	0	0	0	2	0	1	0	0	3	0	1	1	0	0	0	0	0	1	0	0	0	1	1	0
29	2	2	#NULL!	#NULL!	1	#NULL!	#NULL!	3	#NULL!	8	1	1	#NULL!	1	#NULL!	#NULL!	2	1	1	1	1	2	0	2	3	0	0	1	2	3	3	1	3	2	1	1	0	0	0	0	0	#NULL!	0	0	2	0	0	2	1
55	2	1	#NULL!	#NULL!	1	#NULL!	#NULL!	3	#NULL!	7	1	1	#NULL!	1	1	#NULL!	2	2	3	3	3	2	1	0	0	0	0	0	0	3	3	2	3	1	0	2	1	0	0	0	0	0	0	0	0	0	1	0	0
29	2	2	#NULL!	#NULL!	1	#NULL!	#NULL!	3	#NULL!	8	1	1	#NULL!	1	#NULL!	#NULL!	2	2	1	2	2	1	0	2	1	3	0	1	2	3	3	0	3	0	0	1	0	0	0	0	0	0	0	0	1	2	0	1	2
40	2	1	#NULL!	#NULL!	1	#NULL!	#NULL!	3	#NULL!	6	1	1	#NULL!	1	#NULL!	#NULL!	3	3	0	2	3	3	1	0	0	2	0	0	0	3	0	0	0	1	0	2	2	0	0	0	0	0	0	1	1	0	0	0	0
63	1	1	#NULL!	1	#NULL!	#NULL!	#NULL!	2	#NULL!	8	1	1	#NULL!	1	#NULL!	#NULL!	0	0	2	1	3	0	0	1	2	0	0	3	0	3	#NULL!	1	2	1	0	0	0	0	0	0	0	0	0	0	0	2	0	0	0
38	1	1	#NULL!	1	#NULL!	#NULL!	#NULL!	2	#NULL!	6	1	1	#NULL!	1	1	#NULL!	0	0	0	1	0	2	0	3	0	0	0	0	1	1	3	0	1	0	0	0	0	0	0	2	0	0	0	2	0	2	1	0	0
30	1	2	#NULL!	1	#NULL!	#NULL!	#NULL!	2	#NULL!	8	1	1	#NULL!	1	#NULL!	#NULL!	0	0	1	0	1	1	0	1	0	0	0	1	2	1	2	1	1	2	0	0	0	0	0	0	0	0	0	0	0	0	0	0	0
53	1	2	#NULL!	1	#NULL!	#NULL!	#NULL!	2	#NULL!	8	1	1	#NULL!	1	#NULL!	1	0	0	1	2	2	0	1	1	1	0	0	0	1	1	2	0	2	1	0	1	0	0	0	0	0	0	1	1	1	0	1	0	1
68	1	1	#NULL!	1	#NULL!	#NULL!	#NULL!	2	#NULL!	8	1	1	#NULL!	1	#NULL!	#NULL!	0	0	0	1	1	1	1	2	0	2	0	1	1	2	2	0	0	1	0	2	1	1	0	0	0	0	0	0	1	2	1	2	2
21	1	1	#NULL!	1	#NULL!	#NULL!	#NULL!	2	#NULL!	6	1	1	#NULL!	1	#NULL!	#NULL!	0	0	2	0	2	0	0	2	2	0	1	0	0	0	2	1	2	2	0	0	0	0	0	0	0	0	0	2	1	0	0	0	0
48	1	1	#NULL!	1	#NULL!	#NULL!	#NULL!	2	#NULL!	5	1	1	#NULL!	1	#NULL!	#NULL!	0	2	0	1	3	3	0	0	1	0	0	0	3	1	1	0	1	0	0	0	1	0	0	0	0	1	0	0	0	0	2	1	1
47	1	1	#NULL!	1	#NULL!	#NULL!	#NULL!	2	#NULL!	8	1	1	#NULL!	1	#NULL!	#NULL!	0	0	1	0	1	0	0	2	1	1	0	0	2	2	1	0	2	3	0	0	0	0	0	1	1	1	1	0	2	1	0	0	0
48	1	1	#NULL!	1	#NULL!	#NULL!	#NULL!	2	#NULL!	5	1	1	#NULL!	1	#NULL!	#NULL!	0	1	2	1	3	3	0	0	1	0	0	0	1	1	2	0	1	0	1	0	0	0	0	0	0	1	0	0	0	0	2	2	2
38	1	1	#NULL!	1	#NULL!	#NULL!	#NULL!	2	#NULL!	5	1	1	#NULL!	1	#NULL!	#NULL!	0	0	2	0	2	2	0	0	2	1	0	2	0	3	0	0	3	0	0	0	0	0	0	1	0	0	1	0	0	0	0	1	0
46	1	1	#NULL!	1	#NULL!	#NULL!	#NULL!	2	#NULL!	5	1	1	#NULL!	1	1	#NULL!	0	0	2	2	1	0	0	0	1	2	0	1	0	3	3	0	3	0	0	0	0	0	0	0	0	0	0	0	0	1	1	2	1
50	1	1	#NULL!	1	#NULL!	#NULL!	#NULL!	2	#NULL!	7	1	1	#NULL!	1	1	#NULL!	0	1	2	0	3	2	0	1	2	1	0	1	1	0	0	0	2	2	0	0	0	0	0	0	0	0	1	0	0	0	0	0	0
55	1	1	#NULL!	1	#NULL!	#NULL!	#NULL!	2	#NULL!	7	1	1	#NULL!	1	#NULL!	#NULL!	0	2	0	0	3	1	0	0	1	1	0	1	1	2	2	2	1	2	0	2	0	0	0	1	0	0	0	0	0	0	0	0	0
49	1	1	#NULL!	1	#NULL!	#NULL!	#NULL!	2	#NULL!	7	1	1	#NULL!	1	#NULL!	#NULL!	0	0	0	0	3	1	0	0	2	0	3	2	1	0	3	2	0	2	0	0	0	0	0	0	0	1	0	0	0	0	0	1	0
39	1	2	#NULL!	1	#NULL!	#NULL!	#NULL!	2	#NULL!	7	1	1	#NULL!	1	#NULL!	#NULL!	0	1	3	3	0	0	0	0	0	0	0	1	0	3	3	0	3	3	0	0	0	0	0	0	0	1	0	0	0	2	0	1	1
36	1	1	#NULL!	1	#NULL!	#NULL!	#NULL!	2	#NULL!	8	1	1	#NULL!	1	#NULL!	#NULL!	0	0	2	2	1	0	2	2	1	1	1	2	2	0	1	0	1	2	0	1	0	0	0	1	0	1	0	2	2	2	1	0	1
39	1	2	#NULL!	1	#NULL!	#NULL!	#NULL!	2	#NULL!	7	1	1	#NULL!	1	1	#NULL!	0	0	3	3	1	1	0	1	0	0	0	1	0	3	3	0	3	2	0	0	0	0	0	0	0	0	0	0	0	0	0	0	1
45	1	1	#NULL!	1	#NULL!	#NULL!	#NULL!	2	#NULL!	8	1	1	#NULL!	1	#NULL!	#NULL!	0	0	1	3	3	0	3	0	3	0	0	0	0	3	3	0	0	3	0	0	0	0	0	2	0	1	0	0	1	1	2	2	2
51	1	1	#NULL!	1	#NULL!	#NULL!	#NULL!	2	#NULL!	5	1	1	#NULL!	1	#NULL!	#NULL!	0	0	2	2	1	0	1	2	2	1	3	0	0	2	2	1	2	1	0	1	0	0	0	1	0	1	0	0	1	0	1	0	1
58	1	2	#NULL!	1	#NULL!	#NULL!	#NULL!	2	#NULL!	8	1	1	#NULL!	1	1	#NULL!	0	0	2	1	2	2	0	2	1	1	0	2	1	2	3	0	2	1	0	0	1	0	0	0	0	0	1	0	1	1	2	2	2
28	1	1	#NULL!	1	#NULL!	#NULL!	#NULL!	2	#NULL!	8	0	1	#NULL!	1	#NULL!	#NULL!	0	0	2	3	2	1	1	2	2	1	0	1	1	2	2	1	2	1	0	0	0	0	0	0	0	0	0	1	0	0	0	1	0
38	1	1	#NULL!	1	#NULL!	#NULL!	#NULL!	2	#NULL!	5	0	1	#NULL!	1	#NULL!	#NULL!	0	1	2	3	3	1	2	0	2	0	0	0	1	2	2	1	2	2	0	0	0	0	0	0	0	0	0	0	0	0	0	1	0
63	1	1	#NULL!	1	#NULL!	#NULL!	#NULL!	2	#NULL!	8	1	1	#NULL!	1	#NULL!	#NULL!	1	0	1	0	#NULL!	2	0	2	1	2	0	0	0	2	2	0	0	3	0	0	0	0	0	1	0	0	2	0	2	0	2	2	1
59	1	1	#NULL!	1	#NULL!	#NULL!	#NULL!	2	#NULL!	6	1	1	#NULL!	1	#NULL!	1	1	0	2	0	2	0	0	0	2	0	0	1	1	1	0	#NULL!	0	1	1	0	0	0	0	0	0	0	0	0	0	0	0	0	0
59	1	1	#NULL!	1	#NULL!	#NULL!	#NULL!	2	#NULL!	8	1	1	#NULL!	1	#NULL!	#NULL!	1	0	2	3	1	0	0	1	0	0	0	1	0	2	3	0	#NULL!	1	0	0	0	0	0	0	0	0	0	0	0	0	0	0	0
53	1	1	#NULL!	1	#NULL!	#NULL!	#NULL!	2	#NULL!	7	1	1	#NULL!	1	#NULL!	#NULL!	1	1	0	2	0	0	1	1	0	0	0	2	0	0	0	0	0	2	0	0	0	0	0	1	0	0	1	0	1	1	0	0	0
42	1	1	#NULL!	1	#NULL!	#NULL!	#NULL!	2	#NULL!	8	1	1	#NULL!	1	#NULL!	1	1	1	1	2	0	0	1	1	1	0	0	0	0	1	2	0	0	1	0	0	0	0	0	1	0	0	0	0	0	0	0	0	0
29	1	1	#NULL!	1	#NULL!	#NULL!	#NULL!	2	#NULL!	6	1	1	#NULL!	1	1	#NULL!	1	1	2	2	0	0	1	0	2	0	0	0	1	1	1	0	1	1	0	0	0	0	0	0	0	0	0	0	0	0	0	1	0
57	1	1	#NULL!	1	#NULL!	#NULL!	#NULL!	2	#NULL!	8	1	1	#NULL!	1	1	#NULL!	1	1	1	2	3	0	0	0	2	0	0	1	0	0	0	0	2	1	0	1	0	0	0	0	0	0	0	0	0	1	0	0	0
28	1	2	#NULL!	1	#NULL!	#NULL!	#NULL!	2	#NULL!	8	1	1	#NULL!	1	#NULL!	#NULL!	1	0	2	0	3	1	1	0	3	0	0	0	0	0	3	0	2	0	0	1	0	0	1	0	0	0	0	0	1	1	2	1	2
48	1	1	#NULL!	1	#NULL!	#NULL!	#NULL!	2	#NULL!	7	1	1	#NULL!	1	#NULL!	#NULL!	1	1	0	0	2	0	0	3	0	0	0	3	0	3	2	0	0	1	0	2	0	0	1	2	0	0	2	0	1	0	0	0	0
36	1	1	#NULL!	1	#NULL!	#NULL!	#NULL!	2	#NULL!	7	1	1	#NULL!	1	#NULL!	1	1	1	0	2	0	0	1	1	2	1	0	0	1	1	1	1	2	2	0	0	0	0	0	0	0	1	0	0	2	1	1	0	0
39	1	2	#NULL!	1	#NULL!	#NULL!	#NULL!	2	#NULL!	7	1	1	#NULL!	1	#NULL!	#NULL!	1	1	0	2	2	1	1	1	1	0	0	0	1	1	2	0	1	2	0	1	0	0	0	0	0	0	1	0	1	0	1	0	0
63	1	1	#NULL!	1	#NULL!	#NULL!	#NULL!	2	#NULL!	8	1	1	#NULL!	1	#NULL!	#NULL!	1	1	2	0	2	0	0	1	1	1	0	1	1	3	2	0	1	2	0	0	0	0	0	0	0	0	0	0	0	1	1	1	0
63	1	#NULL!	#NULL!	1	#NULL!	#NULL!	#NULL!	2	#NULL!	8	1	1	#NULL!	1	#NULL!	#NULL!	1	1	1	1	2	0	0	1	2	1	0	1	1	2	2	0	1	2	0	0	0	0	#NULL!	0	0	0	0	0	0	1	1	0	0
59	1	1	#NULL!	1	#NULL!	#NULL!	#NULL!	2	#NULL!	7	1	1	#NULL!	1	#NULL!	#NULL!	1	0	2	1	1	1	0	0	2	1	1	0	1	3	3	0	2	1	0	0	0	0	0	0	0	0	1	0	0	0	2	1	0
50	1	2	#NULL!	1	#NULL!	#NULL!	#NULL!	2	#NULL!	6	1	1	#NULL!	1	#NULL!	#NULL!	1	0	3	0	3	0	0	0	2	2	0	0	0	3	3	0	2	1	0	1	0	0	0	0	0	0	2	0	2	2	1	2	1
46	1	1	#NULL!	1	#NULL!	#NULL!	#NULL!	2	#NULL!	5	1	1	#NULL!	1	1	#NULL!	1	1	3	2	1	0	0	0	1	3	0	1	0	3	3	0	3	1	0	0	0	0	0	0	0	0	1	0	0	1	1	2	0
25	1	1	#NULL!	1	#NULL!	#NULL!	#NULL!	2	#NULL!	4	1	1	#NULL!	1	#NULL!	#NULL!	1	1	2	1	2	2	0	1	2	1	1	1	1	1	2	1	1	2	1	1	0	0	0	0	0	1	0	0	1	0	1	1	0
55	1	1	#NULL!	1	#NULL!	#NULL!	#NULL!	2	#NULL!	8	1	1	#NULL!	1	#NULL!	1	1	0	1	0	3	0	0	0	3	0	1	2	1	3	3	2	3	1	0	1	1	0	0	0	0	0	0	0	0	0	0	0	0
63	1	1	#NULL!	1	#NULL!	#NULL!	#NULL!	2	#NULL!	8	1	1	#NULL!	1	#NULL!	#NULL!	1	0	2	1	2	3	0	3	2	2	0	0	0	3	3	0	0	2	0	0	0	0	0	2	0	0	2	0	2	0	2	2	0
37	1	2	#NULL!	1	#NULL!	#NULL!	#NULL!	2	#NULL!	8	1	1	#NULL!	1	#NULL!	#NULL!	1	0	2	3	2	1	3	3	1	1	2	2	1	0	2	1	1	2	0	0	0	0	0	0	0	0	0	0	0	0	0	0	0
52	1	1	#NULL!	1	#NULL!	#NULL!	#NULL!	2	#NULL!	8	1	1	#NULL!	1	#NULL!	#NULL!	1	1	2	2	3	1	2	2	2	0	0	0	3	3	3	1	2	1	0	0	0	0	0	0	0	0	0	1	0	0	0	1	0
59	1	1	#NULL!	1	#NULL!	#NULL!	#NULL!	2	#NULL!	8	1	1	#NULL!	1	#NULL!	#NULL!	2	2	2	2	2	2	1	1	2	2	0	2	2	2	2	#NULL!	2	3	1	1	0	1	1	1	2	2	2	2	2	2	1	2	1
52	1	1	#NULL!	1	#NULL!	#NULL!	#NULL!	2	#NULL!	8	1	1	#NULL!	1	#NULL!	#NULL!	2	1	1	0	0	2	0	1	0	0	0	1	1	0	1	0	0	2	0	1	1	0	1	0	0	0	0	0	1	0	0	0	0
52	1	1	#NULL!	1	#NULL!	#NULL!	#NULL!	2	#NULL!	8	1	1	#NULL!	1	#NULL!	#NULL!	2	1	1	0	0	2	0	2	0	1	0	1	1	1	1	0	0	2	0	1	1	0	1	0	0	0	0	0	1	0	1	0	1
48	1	1	#NULL!	1	#NULL!	#NULL!	#NULL!	2	#NULL!	7	1	1	#NULL!	1	#NULL!	#NULL!	2	1	3	1	1	0	0	0	2	0	0	1	2	0	0	0	0	3	1	1	1	1	0	2	0	0	0	0	0	0	0	0	0
36	1	1	#NULL!	1	#NULL!	#NULL!	#NULL!	2	#NULL!	7	1	1	#NULL!	1	#NULL!	1	2	0	1	2	1	0	0	1	2	1	1	0	1	0	1	1	1	2	0	0	0	0	0	0	0	0	0	0	2	2	1	1	0
53	1	1	#NULL!	1	#NULL!	#NULL!	#NULL!	2	#NULL!	5	1	1	#NULL!	1	#NULL!	#NULL!	2	1	2	0	0	2	0	0	2	0	0	1	2	2	2	0	1	1	0	1	0	0	0	0	0	0	0	1	0	1	0	0	0
46	1	1	#NULL!	1	#NULL!	#NULL!	#NULL!	2	#NULL!	6	1	1	#NULL!	1	#NULL!	#NULL!	2	1	0	0	2	2	0	1	1	2	0	0	1	1	2	1	1	1	1	2	2	1	0	1	0	1	0	0	2	0	1	2	0
80	1	1	#NULL!	1	#NULL!	#NULL!	#NULL!	2	#NULL!	8	1	1	#NULL!	1	#NULL!	1	2	1	0	2	0	2	0	2	0	2	0	2	3	0	2	0	0	1	2	1	1	2	1	0	0	2	2	0	0	0	0	1	0
34	1	1	#NULL!	1	#NULL!	#NULL!	#NULL!	2	#NULL!	7	2	1	#NULL!	1	#NULL!	#NULL!	2	1	1	0	1	1	0	2	2	0	0	1	2	3	1	0	1	3	0	2	0	0	0	1	0	0	1	0	2	2	0	1	0
58	1	2	#NULL!	1	#NULL!	#NULL!	#NULL!	2	#NULL!	8	1	1	#NULL!	1	1	#NULL!	2	1	1	0	2	1	0	1	1	1	2	1	1	2	2	1	2	1	0	0	0	0	0	0	0	0	0	0	2	1	2	2	1
30	1	1	#NULL!	1	#NULL!	#NULL!	#NULL!	2	#NULL!	5	1	1	#NULL!	1	#NULL!	#NULL!	2	2	1	1	2	1	2	0	2	1	2	1	2	0	1	2	1	1	0	2	1	0	1	0	0	1	0	0	2	1	1	0	0
45	1	2	#NULL!	1	#NULL!	#NULL!	#NULL!	2	#NULL!	6	1	1	#NULL!	1	#NULL!	#NULL!	2	2	2	0	1	3	0	2	0	3	0	2	2	2	2	0	1	2	0	1	0	1	0	0	0	0	0	0	1	1	1	1	1
64	1	1	#NULL!	1	#NULL!	#NULL!	#NULL!	2	#NULL!	8	1	1	#NULL!	1	#NULL!	#NULL!	2	1	2	1	2	3	0	1	1	1	2	1	2	2	3	1	2	1	1	2	1	1	0	0	0	0	0	0	2	2	2	2	2
59	1	1	#NULL!	1	#NULL!	#NULL!	#NULL!	2	#NULL!	7	1	1	#NULL!	1	#NULL!	#NULL!	2	0	3	1	2	1	0	1	2	1	1	1	1	3	3	2	3	1	0	0	0	0	0	0	0	0	1	0	0	0	2	1	0
59	1	1	#NULL!	1	#NULL!	#NULL!	#NULL!	2	#NULL!	7	1	1	#NULL!	1	#NULL!	#NULL!	2	2	2	1	2	1	1	1	2	1	2	2	2	1	2	2	1	2	1	1	1	1	0	0	0	1	0	0	0	0	1	1	1
59	1	1	#NULL!	1	#NULL!	#NULL!	#NULL!	2	#NULL!	7	1	1	#NULL!	1	#NULL!	#NULL!	2	2	2	1	2	2	1	1	2	1	2	2	2	1	2	2	1	2	1	1	1	1	0	0	0	0	1	1	0	0	1	1	0
64	1	1	#NULL!	1	#NULL!	#NULL!	#NULL!	2	#NULL!	8	1	1	#NULL!	1	#NULL!	#NULL!	2	2	2	2	2	3	2	0	2	0	1	1	1	2	3	2	2	1	1	2	1	#NULL!	2	0	0	0	1	0	2	2	2	2	2
36	1	1	#NULL!	1	#NULL!	#NULL!	#NULL!	2	#NULL!	8	1	1	#NULL!	1	#NULL!	#NULL!	2	0	2	3	2	1	0	1	3	1	1	3	1	3	3	1	2	2	0	2	1	0	2	0	0	1	0	0	2	0	2	0	2
68	1	1	#NULL!	1	#NULL!	#NULL!	#NULL!	2	#NULL!	6	1	1	#NULL!	1	#NULL!	#NULL!	2	2	0	0	3	2	0	2	3	3	2	3	2	3	3	2	1	3	0	2	1	1	0	1	0	0	2	0	0	2	2	1	2
54	1	1	#NULL!	1	#NULL!	#NULL!	#NULL!	2	#NULL!	6	0	1	#NULL!	1	1	#NULL!	3	0	2	0	3	3	0	1	3	0	0	0	1	3	3	0	2	0	0	0	1	0	0	0	0	0	0	0	1	0	0	0	0
45	1	2	#NULL!	1	#NULL!	#NULL!	#NULL!	2	#NULL!	6	1	1	#NULL!	1	#NULL!	#NULL!	3	3	2	0	0	3	0	2	0	1	0	3	3	2	1	0	0	3	1	2	1	1	1	0	0	0	2	1	0	1	1	1	0
41	1	2	#NULL!	1	#NULL!	#NULL!	#NULL!	2	#NULL!	8	1	1	#NULL!	1	#NULL!	#NULL!	3	1	2	3	3	3	1	2	2	2	0	2	1	3	3	2	2	3	1	2	0	1	0	0	0	0	0	0	0	2	2	1	2
44	2	1	#NULL!	1	#NULL!	#NULL!	#NULL!	2	#NULL!	7	1	1	#NULL!	1	#NULL!	#NULL!	0	0	2	1	0	0	1	0	0	#NULL!	0	0	0	0	2	0	1	0	0	0	0	0	0	1	0	0	0	0	0	1	0	1	0
60	2	1	#NULL!	1	#NULL!	#NULL!	#NULL!	2	#NULL!	7	1	1	#NULL!	1	#NULL!	#NULL!	0	0	0	0	2	0	0	1	0	0	0	0	0	0	0	0	0	0	0	0	0	0	0	1	0	0	0	0	0	0	0	1	0
60	2	1	#NULL!	1	#NULL!	#NULL!	#NULL!	2	#NULL!	6	1	1	#NULL!	1	#NULL!	#NULL!	0	0	0	0	3	0	0	1	2	0	0	0	0	0	0	0	1	0	0	0	0	0	0	1	0	0	0	0	0	1	0	1	0
36	2	1	#NULL!	1	#NULL!	#NULL!	#NULL!	2	#NULL!	8	1	1	#NULL!	1	#NULL!	#NULL!	0	0	2	0	2	0	0	0	2	0	0	0	0	2	0	0	2	0	0	0	0	0	0	0	0	0	0	0	0	1	0	0	0
61	2	1	#NULL!	1	#NULL!	#NULL!	#NULL!	2	#NULL!	8	1	1	#NULL!	1	#NULL!	#NULL!	0	0	3	2	1	0	0	0	1	0	0	0	0	0	3	0	1	1	0	2	0	0	0	2	0	0	0	0	0	0	2	0	1
49	2	1	#NULL!	1	#NULL!	#NULL!	#NULL!	2	#NULL!	7	1	1	#NULL!	1	#NULL!	#NULL!	0	0	2	0	2	1	1	0	2	0	0	0	0	1	2	0	2	0	0	0	0	0	0	0	0	0	0	2	0	1	0	2	1
32	2	1	#NULL!	1	#NULL!	#NULL!	#NULL!	2	#NULL!	8	1	1	#NULL!	1	#NULL!	#NULL!	0	0	0	3	2	1	1	0	2	0	0	0	0	2	2	0	0	0	0	0	0	0	0	0	0	0	0	0	0	0	2	2	0
53	2	1	#NULL!	1	#NULL!	#NULL!	#NULL!	2	#NULL!	7	1	1	#NULL!	1	1	#NULL!	0	0	1	3	1	1	1	0	1	2	1	0	0	1	1	1	1	1	0	0	0	0	0	0	0	2	0	0	2	2	0	0	1
48	2	2	#NULL!	1	#NULL!	#NULL!	#NULL!	2	#NULL!	8	1	1	#NULL!	1	#NULL!	#NULL!	0	0	3	1	1	0	0	2	1	0	1	0	0	1	3	1	2	0	0	0	1	0	0	0	0	0	2	0	0	0	0	0	0
49	2	1	#NULL!	1	#NULL!	#NULL!	#NULL!	2	#NULL!	7	1	1	#NULL!	1	#NULL!	#NULL!	0	0	2	0	2	2	0	0	2	1	0	0	0	3	3	0	2	0	0	1	0	0	0	0	0	0	0	0	0	0	0	2	0
56	2	2	#NULL!	1	#NULL!	#NULL!	#NULL!	2	#NULL!	6	1	1	#NULL!	1	#NULL!	#NULL!	0	1	0	3	2	0	2	0	2	2	0	0	0	1	2	1	1	0	0	0	0	0	0	0	0	0	0	0	1	2	2	2	2
32	2	1	#NULL!	1	#NULL!	#NULL!	#NULL!	2	#NULL!	8	1	1	#NULL!	1	#NULL!	#NULL!	0	0	0	3	3	0	1	1	2	0	0	0	0	2	3	0	2	1	0	0	0	0	0	0	0	0	0	0	0	0	1	2	0
53	2	1	#NULL!	1	#NULL!	#NULL!	#NULL!	2	#NULL!	6	1	1	#NULL!	1	1	#NULL!	0	0	1	3	2	0	2	0	1	2	0	0	0	1	1	1	2	2	0	0	0	0	0	0	0	0	0	0	2	#NULL!	2	1	1
30	2	1	#NULL!	1	#NULL!	#NULL!	#NULL!	2	#NULL!	8	1	1	#NULL!	1	#NULL!	#NULL!	0	0	2	3	2	0	1	2	2	0	0	0	1	1	2	1	1	1	0	0	0	0	0	0	0	0	0	0	1	0	1	0	0
56	2	2	#NULL!	1	#NULL!	#NULL!	#NULL!	2	#NULL!	7	1	1	#NULL!	1	1	#NULL!	0	1	0	3	3	0	3	0	2	2	0	0	1	0	2	1	1	0	0	0	0	0	0	0	0	1	0	0	1	2	2	2	1
32	2	1	#NULL!	1	#NULL!	#NULL!	#NULL!	2	#NULL!	8	1	1	#NULL!	1	1	#NULL!	0	0	1	2	3	1	1	2	2	1	0	1	0	1	2	0	1	2	0	0	0	0	0	0	0	1	0	0	0	1	1	1	0
31	2	1	#NULL!	1	#NULL!	#NULL!	#NULL!	2	#NULL!	8	1	1	#NULL!	1	#NULL!	#NULL!	0	0	2	2	2	0	2	2	1	0	0	0	1	2	3	0	3	1	0	0	0	0	0	0	0	2	0	0	0	0	2	1	1
30	2	1	#NULL!	1	#NULL!	#NULL!	#NULL!	2	#NULL!	7	1	1	#NULL!	1	#NULL!	#NULL!	0	0	2	3	2	0	1	2	2	0	1	0	1	1	2	1	2	2	0	0	0	0	0	0	0	0	0	0	1	0	1	1	0
60	2	1	#NULL!	1	#NULL!	#NULL!	#NULL!	2	#NULL!	8	1	1	#NULL!	1	#NULL!	#NULL!	0	0	3	3	3	2	3	0	1	0	0	0	1	1	1	1	3	1	0	2	0	0	0	1	0	0	0	0	2	1	0	2	1
57	2	1	#NULL!	1	#NULL!	#NULL!	#NULL!	2	#NULL!	8	1	1	#NULL!	1	#NULL!	#NULL!	0	0	1	2	3	3	2	1	3	0	0	0	0	1	2	0	3	2	0	2	1	0	0	2	0	0	0	0	0	0	1	0	0
53	2	1	#NULL!	1	#NULL!	#NULL!	#NULL!	2	#NULL!	7	1	1	#NULL!	1	1	#NULL!	0	1	2	3	3	0	2	1	2	0	0	0	0	3	3	0	2	2	0	0	0	0	0	0	0	1	0	0	0	0	2	1	2
44	2	1	#NULL!	1	#NULL!	#NULL!	#NULL!	2	#NULL!	6	1	1	#NULL!	1	1	#NULL!	0	0	3	3	2	2	2	0	2	0	0	1	0	3	3	0	3	0	0	1	1	0	0	0	0	0	0	0	2	1	2	1	1
37	2	2	#NULL!	1	#NULL!	#NULL!	#NULL!	2	#NULL!	8	1	1	#NULL!	1	#NULL!	1	0	1	2	1	3	0	2	1	3	0	3	0	0	3	2	0	2	2	0	0	0	0	0	1	0	0	0	0	1	1	0	1	0
48	2	1	#NULL!	1	#NULL!	#NULL!	#NULL!	2	#NULL!	8	1	1	#NULL!	1	#NULL!	#NULL!	0	0	3	1	2	2	0	1	1	0	0	3	1	3	3	1	2	3	0	1	1	1	0	1	0	0	0	0	0	0	1	1	0
48	2	1	#NULL!	1	#NULL!	#NULL!	#NULL!	2	#NULL!	6	1	1	#NULL!	1	#NULL!	#NULL!	1	1	#NULL!	1	2	2	1	1	2	2	2	1	#NULL!	2	2	2	1	#NULL!	0	1	1	1	0	0	0	1	1	1	1	1	0	1	1
27	2	1	#NULL!	1	#NULL!	#NULL!	#NULL!	2	#NULL!	5	1	1	#NULL!	1	#NULL!	#NULL!	1	0	2	2	3	2	#NULL!	2	3	1	1	2	1	1	2	1	2	2	0	0	0	0	0	0	0	1	0	0	0	1	1	2	1
25	2	1	#NULL!	1	#NULL!	#NULL!	#NULL!	2	#NULL!	8	1	1	#NULL!	1	#NULL!	#NULL!	1	0	2	0	1	1	0	1	1	0	0	1	1	0	0	0	1	1	0	0	0	0	0	0	0	0	0	0	0	1	0	0	0
35	2	1	#NULL!	1	#NULL!	#NULL!	#NULL!	2	#NULL!	7	1	1	#NULL!	1	#NULL!	1	1	1	1	0	3	2	0	0	2	0	0	0	0	0	2	0	1	2	0	1	0	0	0	0	0	0	0	0	1	2	0	0	0
48	2	2	#NULL!	1	#NULL!	#NULL!	#NULL!	2	#NULL!	8	1	1	#NULL!	1	#NULL!	#NULL!	1	1	2	0	0	0	0	2	2	1	1	1	0	2	2	1	2	0	0	0	0	0	0	0	0	0	0	0	0	0	0	0	0
48	2	1	#NULL!	1	#NULL!	#NULL!	#NULL!	2	#NULL!	7	1	1	#NULL!	1	#NULL!	#NULL!	1	0	2	1	0	1	0	1	1	1	0	1	0	3	3	0	2	2	1	1	1	1	0	0	1	0	1	1	2	0	2	1	2
31	2	1	#NULL!	1	#NULL!	#NULL!	#NULL!	2	#NULL!	8	1	1	#NULL!	1	#NULL!	#NULL!	1	0	1	2	2	0	0	2	2	0	0	0	1	2	3	0	2	2	0	0	1	0	0	0	0	1	0	0	0	0	1	1	0
48	2	1	#NULL!	1	#NULL!	#NULL!	#NULL!	2	#NULL!	7	1	1	#NULL!	1	#NULL!	#NULL!	1	0	0	2	1	0	2	1	1	0	2	1	2	2	2	0	2	1	0	2	0	0	1	0	0	0	0	0	1	1	2	1	1
32	2	1	#NULL!	1	#NULL!	#NULL!	#NULL!	2	#NULL!	8	1	1	#NULL!	1	1	#NULL!	1	1	0	2	3	1	0	2	1	1	0	1	1	1	2	0	1	2	0	0	0	0	0	0	0	1	0	0	0	0	1	1	1
53	2	2	#NULL!	1	#NULL!	#NULL!	#NULL!	2	#NULL!	5	2	1	#NULL!	1	#NULL!	#NULL!	1	0	2	2	2	0	0	1	2	0	1	1	1	1	2	1	2	1	0	1	0	0	0	0	0	0	0	0	0	0	0	0	0
37	2	1	#NULL!	1	#NULL!	#NULL!	#NULL!	2	#NULL!	5	1	1	#NULL!	1	#NULL!	#NULL!	1	1	2	1	1	1	1	1	1	0	1	0	2	2	2	1	2	1	0	1	0	0	0	0	0	0	0	0	1	1	1	0	0
40	2	1	#NULL!	1	#NULL!	#NULL!	#NULL!	2	#NULL!	7	1	1	#NULL!	1	#NULL!	#NULL!	1	1	3	1	2	1	1	1	2	0	1	2	0	2	1	0	2	1	0	1	0	0	0	0	0	1	0	0	1	0	1	0	1
44	2	1	#NULL!	1	#NULL!	#NULL!	#NULL!	2	#NULL!	5	1	1	#NULL!	1	1	#NULL!	1	0	2	3	2	3	3	1	1	0	0	1	0	2	3	2	1	0	0	1	1	0	0	0	0	0	0	0	2	1	2	1	1
47	2	2	#NULL!	1	#NULL!	#NULL!	#NULL!	2	#NULL!	8	1	1	#NULL!	1	#NULL!	#NULL!	1	0	3	2	3	2	0	1	3	0	0	1	1	1	2	2	2	1	0	0	0	0	0	0	0	0	0	0	0	1	1	1	0
50	2	2	#NULL!	1	#NULL!	#NULL!	#NULL!	2	#NULL!	7	1	1	#NULL!	1	#NULL!	#NULL!	1	0	3	3	1	1	2	1	2	2	0	0	0	3	3	0	3	0	0	1	0	0	0	0	1	0	1	0	1	0	1	0	0
28	2	2	#NULL!	1	#NULL!	#NULL!	#NULL!	2	#NULL!	7	1	1	#NULL!	1	#NULL!	#NULL!	1	1	2	2	0	1	1	2	0	2	0	0	2	2	3	1	3	2	0	1	0	#NULL!	0	0	0	1	0	0	2	1	2	1	0
33	2	1	#NULL!	1	#NULL!	#NULL!	#NULL!	2	#NULL!	7	1	1	#NULL!	1	1	#NULL!	1	1	1	3	3	0	1	1	2	0	0	1	1	3	3	1	2	2	0	0	0	0	0	0	0	0	0	0	0	0	0	0	0
45	2	1	#NULL!	1	#NULL!	#NULL!	#NULL!	2	#NULL!	8	1	1	#NULL!	1	#NULL!	1	1	0	2	3	2	0	2	3	2	1	0	2	1	1	3	1	2	2	0	0	0	0	1	0	0	2	0	0	2	2	1	1	1
62	2	2	#NULL!	1	#NULL!	#NULL!	#NULL!	2	#NULL!	8	0	1	#NULL!	1	1	#NULL!	1	1	2	3	2	2	3	2	2	1	1	1	0	2	3	1	1	2	0	0	0	0	0	0	0	1	0	0	2	1	2	1	2
27	2	2	#NULL!	1	#NULL!	#NULL!	#NULL!	2	#NULL!	7	1	1	#NULL!	1	#NULL!	#NULL!	1	2	0	3	3	2	2	2	1	1	1	2	2	2	3	1	2	3	0	1	0	0	0	0	0	0	1	0	0	2	1	1	0
48	2	1	#NULL!	1	#NULL!	#NULL!	#NULL!	2	#NULL!	6	1	1	#NULL!	1	#NULL!	#NULL!	1	0	1	3	3	3	2	2	2	1	2	1	2	2	3	2	2	1	0	0	0	0	0	0	0	0	1	0	0	1	1	1	1
53	2	1	#NULL!	1	#NULL!	#NULL!	#NULL!	2	#NULL!	6	0	1	#NULL!	1	#NULL!	#NULL!	2	0	2	3	3	3	0	0	3	0	#NULL!	2	1	3	3	2	3	0	1	2	2	2	0	0	0	0	0	0	1	1	1	0	1
47	2	2	#NULL!	1	#NULL!	#NULL!	#NULL!	2	#NULL!	8	1	1	#NULL!	1	#NULL!	#NULL!	2	0	2	3	0	2	0	2	0	0	0	0	0	1	2	0	2	0	0	0	0	0	0	0	0	0	0	0	0	0	0	1	0
51	2	1	#NULL!	1	#NULL!	#NULL!	#NULL!	2	#NULL!	4	1	1	#NULL!	1	1	#NULL!	2	0	2	3	0	0	1	0	0	0	0	0	1	2	2	0	1	2	0	0	0	0	0	2	0	0	1	0	0	1	1	0	0
29	2	1	#NULL!	1	#NULL!	#NULL!	#NULL!	2	#NULL!	6	0	1	#NULL!	1	#NULL!	#NULL!	2	0	2	3	1	1	1	1	2	1	0	1	1	1	2	1	2	0	0	0	0	0	#NULL!	0	0	0	1	0	1	0	1	0	0
27	2	1	#NULL!	1	#NULL!	#NULL!	#NULL!	2	#NULL!	7	1	1	#NULL!	1	#NULL!	#NULL!	2	1	1	3	0	1	2	2	0	2	0	0	1	1	1	1	2	2	1	1	1	1	0	0	0	1	0	0	2	1	0	2	0
48	2	1	#NULL!	1	#NULL!	#NULL!	#NULL!	2	#NULL!	8	1	1	#NULL!	1	#NULL!	#NULL!	2	1	1	1	2	1	2	1	0	1	0	1	1	1	2	1	2	2	0	0	0	0	0	0	0	1	0	0	1	1	0	1	0
57	2	1	#NULL!	1	#NULL!	#NULL!	#NULL!	2	#NULL!	7	1	1	#NULL!	1	#NULL!	#NULL!	2	1	1	3	3	2	1	2	1	0	1	1	1	0	1	1	1	1	1	0	0	0	0	0	0	0	0	2	0	0	0	0	0
28	2	1	#NULL!	1	#NULL!	#NULL!	#NULL!	2	#NULL!	7	1	1	#NULL!	1	#NULL!	#NULL!	2	1	1	3	1	2	1	2	1	3	0	0	1	1	1	0	1	2	1	1	1	1	0	0	0	0	0	0	2	0	1	2	0
48	2	1	#NULL!	1	#NULL!	#NULL!	#NULL!	2	#NULL!	8	1	1	#NULL!	1	#NULL!	#NULL!	2	1	0	2	2	1	1	2	1	1	0	2	1	1	2	1	1	2	0	0	0	0	0	1	0	2	0	0	2	1	1	1	1
46	2	1	#NULL!	1	#NULL!	#NULL!	#NULL!	2	#NULL!	5	1	1	#NULL!	1	#NULL!	#NULL!	2	1	1	2	1	2	2	0	1	1	1	1	2	1	2	1	1	1	1	1	0	1	0	0	1	0	0	0	0	0	1	1	1
32	2	1	#NULL!	1	#NULL!	#NULL!	#NULL!	2	#NULL!	7	1	1	#NULL!	1	1	#NULL!	2	2	1	3	1	2	1	0	0	0	0	0	2	2	3	0	2	2	1	2	1	1	0	1	0	0	1	0	0	1	2	2	1
51	2	2	#NULL!	1	#NULL!	#NULL!	#NULL!	2	#NULL!	8	1	1	#NULL!	1	#NULL!	#NULL!	2	0	2	3	0	0	0	1	2	3	0	0	0	3	3	0	2	3	0	0	0	0	0	0	0	0	0	0	2	0	0	0	0
44	2	#NULL!	#NULL!	1	#NULL!	#NULL!	#NULL!	2	#NULL!	8	2	1	#NULL!	1	1	#NULL!	2	2	2	0	3	0	1	0	3	0	3	0	2	0	0	2	2	3	0	2	1	0	0	0	0	0	1	0	0	1	0	0	0
42	2	2	#NULL!	1	#NULL!	#NULL!	#NULL!	2	#NULL!	6	1	1	#NULL!	1	#NULL!	#NULL!	2	0	3	2	3	1	0	0	3	0	0	0	0	3	3	0	3	2	0	0	2	0	0	0	0	1	0	0	1	0	1	0	1
46	2	1	#NULL!	1	#NULL!	#NULL!	#NULL!	2	#NULL!	5	1	1	#NULL!	1	#NULL!	#NULL!	2	1	0	3	3	2	2	0	1	0	1	0	1	2	2	1	2	2	0	#NULL!	1	0	0	0	0	0	0	0	1	0	1	0	0
27	2	1	#NULL!	1	#NULL!	#NULL!	#NULL!	2	#NULL!	6	1	1	#NULL!	1	#NULL!	#NULL!	2	1	2	2	2	1	1	2	2	1	0	1	1	1	2	1	2	2	0	0	1	0	1	0	0	1	0	0	0	1	1	1	1
52	2	1	#NULL!	1	#NULL!	#NULL!	#NULL!	2	#NULL!	5	1	1	#NULL!	1	#NULL!	#NULL!	2	1	3	2	1	2	3	0	0	0	0	0	2	1	3	1	3	2	0	0	0	0	0	1	0	0	1	0	0	0	0	2	0
29	2	1	#NULL!	1	#NULL!	#NULL!	#NULL!	2	#NULL!	6	1	1	#NULL!	1	#NULL!	#NULL!	2	1	2	3	2	2	2	0	2	1	0	1	1	0	3	1	2	1	0	1	1	0	0	0	0	0	0	0	1	0	1	0	0
48	2	1	#NULL!	1	#NULL!	#NULL!	#NULL!	2	#NULL!	8	1	1	#NULL!	1	#NULL!	#NULL!	2	0	3	0	2	2	0	0	2	0	0	3	1	3	3	1	3	2	0	1	1	1	0	0	0	0	0	0	0	0	0	0	0
48	2	2	#NULL!	1	#NULL!	#NULL!	#NULL!	2	#NULL!	8	1	1	#NULL!	1	#NULL!	#NULL!	2	0	3	2	2	2	0	1	2	0	1	1	2	3	2	1	2	1	0	0	0	0	0	1	0	0	0	0	1	1	0	1	0
37	2	2	#NULL!	1	#NULL!	#NULL!	#NULL!	2	#NULL!	6	1	1	#NULL!	1	1	#NULL!	2	1	3	3	2	2	0	1	2	1	0	1	1	2	2	0	2	2	0	0	1	1	0	0	0	1	1	0	1	1	2	1	1
49	2	2	#NULL!	1	#NULL!	#NULL!	#NULL!	2	#NULL!	7	1	1	#NULL!	1	1	#NULL!	2	1	3	1	2	1	0	1	3	2	0	1	1	3	3	0	3	1	1	1	0	0	0	0	0	0	1	0	1	0	0	0	0
42	2	2	#NULL!	1	#NULL!	#NULL!	#NULL!	2	#NULL!	7	1	1	#NULL!	1	#NULL!	#NULL!	2	0	2	1	3	2	1	0	3	3	0	0	1	3	3	1	3	1	0	0	0	0	0	0	0	0	0	0	0	2	1	0	2
33	2	1	#NULL!	1	#NULL!	#NULL!	#NULL!	2	#NULL!	8	1	1	#NULL!	1	#NULL!	#NULL!	2	2	2	1	0	2	1	3	1	1	2	0	2	2	3	2	2	2	1	2	1	1	2	1	0	2	0	0	1	1	2	2	1
27	2	2	#NULL!	1	#NULL!	#NULL!	#NULL!	2	#NULL!	7	1	1	#NULL!	1	#NULL!	#NULL!	2	1	1	3	3	1	2	2	0	1	1	1	2	2	3	1	2	2	0	1	1	0	0	1	0	0	1	0	0	2	1	1	0
28	2	1	#NULL!	1	#NULL!	#NULL!	#NULL!	2	#NULL!	6	1	1	#NULL!	1	#NULL!	#NULL!	2	1	2	3	3	3	1	1	3	0	0	1	2	1	2	1	1	3	1	1	1	1	0	0	0	0	1	0	0	2	0	0	0
28	2	1	#NULL!	1	#NULL!	#NULL!	#NULL!	2	#NULL!	6	1	1	#NULL!	1	#NULL!	#NULL!	2	1	3	3	3	3	1	1	3	0	0	0	2	1	3	0	2	3	1	1	0	0	0	1	0	0	0	0	1	2	0	0	0
52	2	1	#NULL!	1	#NULL!	#NULL!	#NULL!	2	#NULL!	8	1	1	#NULL!	1	1	#NULL!	2	1	3	3	2	1	1	1	3	1	1	2	2	2	2	1	2	2	1	2	0	0	0	0	0	1	0	0	1	1	2	2	1
51	2	2	#NULL!	1	#NULL!	#NULL!	#NULL!	2	#NULL!	8	1	1	#NULL!	1	1	#NULL!	2	2	3	2	3	3	2	2	3	1	1	0	2	1	1	1	2	2	#NULL!	1	2	2	0	1	1	1	1	2	2	2	2	0	2
53	2	1	#NULL!	1	#NULL!	#NULL!	#NULL!	2	#NULL!	6	1	1	#NULL!	1	#NULL!	#NULL!	2	1	3	2	3	1	0	1	3	1	1	2	2	3	3	1	3	1	0	1	1	0	0	0	0	0	0	0	2	0	0	0	2
49	2	2	#NULL!	1	#NULL!	#NULL!	#NULL!	2	#NULL!	8	1	1	#NULL!	1	1	#NULL!	2	1	3	1	3	2	0	1	3	3	0	1	1	3	3	1	3	2	1	1	0	1	0	0	0	0	2	0	0	0	0	1	1
56	2	1	#NULL!	1	#NULL!	#NULL!	#NULL!	2	#NULL!	8	1	1	#NULL!	1	1	#NULL!	2	1	0	3	3	2	2	2	3	0	1	3	2	3	3	1	1	2	0	0	0	0	0	0	0	0	0	0	0	0	1	0	1
52	2	2	#NULL!	1	#NULL!	#NULL!	#NULL!	2	#NULL!	4	1	1	#NULL!	1	#NULL!	#NULL!	2	1	1	3	3	2	2	1	3	0	2	2	2	3	3	2	2	2	1	2	1	2	0	1	0	1	0	0	0	1	2	2	1
39	2	1	#NULL!	1	#NULL!	#NULL!	#NULL!	2	#NULL!	5	1	1	#NULL!	1	#NULL!	#NULL!	2	2	3	2	3	2	0	2	3	1	1	2	3	3	3	1	3	2	1	1	1	0	0	0	0	0	1	0	1	1	1	2	0
43	2	1	#NULL!	1	#NULL!	#NULL!	#NULL!	2	#NULL!	6	1	1	#NULL!	1	#NULL!	#NULL!	3	2	2	3	3	3	3	0	0	0	0	0	0	0	3	2	2	1	2	2	2	2	2	1	1	0	1	1	0	0	0	1	0
32	2	2	#NULL!	1	#NULL!	#NULL!	#NULL!	2	#NULL!	8	1	1	#NULL!	1	#NULL!	#NULL!	3	3	1	2	1	3	2	0	1	3	0	0	2	2	2	0	2	2	1	2	1	0	1	0	0	0	0	0	2	0	0	1	1
43	2	1	#NULL!	1	#NULL!	#NULL!	#NULL!	2	#NULL!	2	1	1	#NULL!	1	#NULL!	#NULL!	3	0	3	3	3	3	3	1	2	1	0	1	1	1	3	1	2	2	2	2	2	2	1	0	0	0	1	0	1	0	0	1	0
61	2	1	#NULL!	1	#NULL!	#NULL!	#NULL!	2	#NULL!	6	1	1	#NULL!	1	#NULL!	#NULL!	3	3	0	3	1	2	2	3	0	1	3	3	2	2	3	2	0	3	0	2	#NULL!	1	0	0	0	0	0	0	1	2	1	1	0
60	2	1	#NULL!	1	#NULL!	#NULL!	#NULL!	2	#NULL!	8	1	1	#NULL!	1	#NULL!	#NULL!	3	2	0	2	1	3	2	1	1	3	3	1	3	2	2	3	2	3	1	2	2	2	1	0	0	1	1	0	2	2	1	2	2
32	2	2	#NULL!	1	#NULL!	#NULL!	#NULL!	2	#NULL!	7	1	1	#NULL!	1	#NULL!	#NULL!	3	1	3	3	3	3	1	2	1	3	0	3	2	1	3	1	2	3	0	2	1	2	1	1	0	0	0	0	2	1	1	1	0
50	2	1	#NULL!	1	#NULL!	#NULL!	#NULL!	2	#NULL!	7	0	1	#NULL!	1	#NULL!	#NULL!	3	0	2	3	3	2	3	2	2	0	2	1	2	3	3	3	3	2	1	1	1	2	2	0	0	0	0	0	0	0	0	0	0
29	1	1	1	1	#NULL!	#NULL!	#NULL!	1	#NULL!	3	1	1	#NULL!	1	#NULL!	#NULL!	0	1	1	2	1	0	0	1	1	0	0	0	0	1	2	1	2	0	0	0	0	0	0	0	0	0	0	0	0	0	0	1	0
25	1	1	1	1	#NULL!	#NULL!	#NULL!	1	#NULL!	4	1	1	#NULL!	1	#NULL!	#NULL!	1	1	2	1	2	2	0	1	2	0	0	1	1	1	#NULL!	1	2	2	1	1	0	0	0	0	0	1	1	0	1	0	1	0	0
23	2	1	1	1	#NULL!	#NULL!	#NULL!	1	#NULL!	3	1	1	#NULL!	1	#NULL!	#NULL!	0	1	2	3	2	0	1	2	2	0	0	0	0	3	3	0	3	2	0	2	0	0	0	1	0	2	0	0	2	0	1	2	1
31	2	1	1	1	#NULL!	#NULL!	#NULL!	1	#NULL!	3	1	1	#NULL!	1	#NULL!	#NULL!	0	0	3	3	3	0	3	1	3	0	0	0	1	3	3	0	3	0	0	1	0	0	0	0	0	0	2	0	2	1	0	0	0
48	1	1	#NULL!	#NULL!	#NULL!	#NULL!	#NULL!	#NULL!	#NULL!	6	1	1	#NULL!	1	#NULL!	#NULL!	1	0	1	2	2	#NULL!	1	1	2	#NULL!	0	1	1	2	2	1	2	#NULL!	0	0	0	0	0	0	0	1	0	2	0	0	#NULL!	0	1
53	1	1	#NULL!	#NULL!	#NULL!	#NULL!	#NULL!	#NULL!	#NULL!	#NULL!	0	1	#NULL!	1	#NULL!	#NULL!	2	0	1	0	3	0	0	0	3	0	3	0	0	1	3	1	0	2	1	0	0	0	0	0	0	0	2	0	0	0	1	2	0
47	2	1	#NULL!	#NULL!	#NULL!	#NULL!	#NULL!	#NULL!	#NULL!	#NULL!	1	1	#NULL!	1	#NULL!	#NULL!	0	0	0	3	1	1	2	1	0	0	0	0	1	3	3	0	2	2	0	1	0	0	0	1	0	0	0	0	2	2	2	2	1
21	#NULL!	1	1	#NULL!	#NULL!	#NULL!	#NULL!	1	#NULL!	3	1	1	#NULL!	1	#NULL!	#NULL!	0	0	2	2	2	0	1	1	2	1	0	0	0	2	2	0	2	0	0	0	0	0	0	1	0	1	0	0	1	1	2	0	1
14	1	1	1	#NULL!	#NULL!	#NULL!	#NULL!	1	#NULL!	1	1	1	#NULL!	1	#NULL!	#NULL!	0	0	2	0	2	2	0	2	3	0	0	0	0	2	3	0	0	1	1	1	1	0	0	0	0	2	2	1	2	0	0	0	0
32	1	2	1	#NULL!	#NULL!	#NULL!	#NULL!	1	#NULL!	8	1	1	#NULL!	1	#NULL!	#NULL!	0	1	0	0	3	1	0	3	0	0	1	0	1	2	2	0	2	2	0	0	0	0	0	0	0	0	1	0	0	0	0	1	1
56	1	2	1	#NULL!	#NULL!	#NULL!	#NULL!	1	#NULL!	3	1	1	#NULL!	1	#NULL!	#NULL!	0	0	2	0	3	2	0	1	0	2	3	3	0	2	3	0	2	0	0	0	0	0	0	0	0	0	1	0	0	0	0	0	0
16	1	1	1	#NULL!	#NULL!	#NULL!	#NULL!	1	#NULL!	1	0	1	#NULL!	1	#NULL!	#NULL!	0	0	2	2	3	0	0	2	2	0	0	2	1	3	3	2	3	1	2	0	0	0	0	0	0	0	0	2	0	0	0	0	1
23	1	1	1	#NULL!	#NULL!	#NULL!	#NULL!	1	#NULL!	2	1	1	#NULL!	1	#NULL!	#NULL!	1	1	1	2	1	2	1	1	2	2	1	1	#NULL!	1	2	1	1	2	0	0	1	0	0	0	0	1	0	0	0	0	1	0	1
52	1	1	1	#NULL!	#NULL!	#NULL!	#NULL!	1	#NULL!	4	1	1	#NULL!	1	#NULL!	1	1	0	1	0	2	1	0	1	1	0	0	0	0	0	1	1	1	0	0	0	0	0	0	0	0	0	1	0	1	1	1	1	0
24	1	1	1	#NULL!	#NULL!	#NULL!	#NULL!	1	#NULL!	3	1	1	#NULL!	1	#NULL!	1	1	0	2	1	1	0	1	0	1	0	0	0	0	1	2	0	2	1	0	0	0	0	0	0	0	0	0	0	0	0	0	0	0
18	1	1	1	#NULL!	#NULL!	#NULL!	#NULL!	1	#NULL!	1	1	1	#NULL!	1	#NULL!	#NULL!	1	1	2	2	3	0	0	2	0	0	0	0	0	0	0	0	1	1	0	0	0	0	0	0	0	0	1	0	0	0	0	1	0
16	1	1	1	#NULL!	#NULL!	#NULL!	#NULL!	1	#NULL!	1	1	1	#NULL!	1	#NULL!	#NULL!	1	1	1	1	2	0	0	0	2	0	3	0	0	2	3	2	3	0	0	0	0	0	0	0	0	0	0	0	0	0	0	1	1
35	1	1	1	#NULL!	#NULL!	#NULL!	#NULL!	1	#NULL!	2	1	1	#NULL!	1	#NULL!	#NULL!	1	1	2	3	2	1	2	1	1	0	1	1	1	2	3	0	2	1	0	1	1	0	0	0	0	1	0	0	0	1	1	1	0
44	1	1	1	#NULL!	#NULL!	#NULL!	#NULL!	1	#NULL!	2	2	1	#NULL!	1	1	#NULL!	1	1	2	0	3	2	0	2	3	2	1	1	1	2	1	1	2	1	#NULL!	0	0	0	0	0	1	0	1	0	1	0	1	0	0
35	1	1	1	#NULL!	#NULL!	#NULL!	#NULL!	1	#NULL!	2	0	1	#NULL!	1	#NULL!	#NULL!	1	1	1	3	2	1	2	2	2	0	0	2	1	1	3	1	1	2	0	1	0	0	0	0	0	1	0	0	0	0	1	1	0
61	1	1	1	#NULL!	#NULL!	#NULL!	#NULL!	1	#NULL!	4	1	1	#NULL!	1	#NULL!	#NULL!	2	2	0	1	0	1	0	0	0	2	0	0	1	0	0	0	0	2	2	1	1	0	0	1	0	1	0	0	0	0	0	0	0
61	1	1	1	#NULL!	#NULL!	#NULL!	#NULL!	1	#NULL!	4	1	1	#NULL!	1	1	#NULL!	2	0	0	1	0	0	0	1	0	2	0	0	1	2	3	0	0	0	0	1	0	1	0	0	0	0	0	0	0	0	0	1	0
27	1	1	1	#NULL!	#NULL!	#NULL!	#NULL!	1	#NULL!	3	1	1	#NULL!	1	#NULL!	#NULL!	2	0	0	1	3	0	0	1	1	0	0	0	0	1	1	0	0	3	0	0	0	1	1	0	0	1	0	0	0	1	1	0	0
18	1	1	1	#NULL!	#NULL!	#NULL!	#NULL!	1	#NULL!	1	1	1	#NULL!	1	#NULL!	#NULL!	2	1	1	3	3	0	0	0	2	0	0	2	0	1	2	0	2	0	1	1	0	0	0	0	0	0	0	0	0	0	#NULL!	0	0
24	1	1	1	#NULL!	#NULL!	#NULL!	#NULL!	1	#NULL!	4	1	1	#NULL!	1	#NULL!	#NULL!	2	0	3	1	2	1	1	1	2	1	0	0	1	2	3	1	2	1	0	1	1	1	0	1	0	0	0	0	1	1	1	1	1
57	1	1	1	#NULL!	#NULL!	#NULL!	#NULL!	1	#NULL!	8	1	1	#NULL!	1	#NULL!	#NULL!	2	1	2	2	2	1	0	2	0	1	0	0	2	2	3	0	2	2	0	0	0	0	0	0	1	2	2	1	1	2	0	2	0
21	2	1	1	#NULL!	#NULL!	#NULL!	#NULL!	1	#NULL!	2	1	1	#NULL!	1	#NULL!	#NULL!	0	0	2	0	1	0	0	0	1	0	0	0	0	2	2	0	2	0	0	#NULL!	0	0	0	0	0	0	0	0	0	0	1	0	0
31	2	1	1	#NULL!	#NULL!	#NULL!	#NULL!	1	#NULL!	3	1	1	#NULL!	1	1	#NULL!	0	0	1	1	0	1	1	0	0	0	0	0	1	3	3	0	0	0	0	0	0	0	0	0	0	0	0	0	0	2	0	0	0
21	2	1	1	#NULL!	#NULL!	#NULL!	#NULL!	1	#NULL!	2	1	1	#NULL!	1	#NULL!	#NULL!	0	0	2	1	1	0	0	0	2	0	0	0	0	3	3	0	2	0	0	0	0	0	0	0	0	0	0	0	0	0	1	0	0
39	2	1	1	#NULL!	#NULL!	#NULL!	#NULL!	1	#NULL!	4	1	1	#NULL!	1	#NULL!	#NULL!	0	0	2	1	0	1	0	1	1	0	2	3	1	1	0	0	3	0	1	0	1	0	0	1	0	0	1	2	0	0	2	2	0
19	2	2	1	#NULL!	#NULL!	#NULL!	#NULL!	1	#NULL!	1	1	1	#NULL!	1	#NULL!	#NULL!	0	0	2	3	1	1	2	1	0	1	0	0	0	2	3	0	2	2	0	0	0	0	0	0	0	1	0	0	1	0	0	1	1
21	2	1	1	#NULL!	#NULL!	#NULL!	#NULL!	1	#NULL!	3	1	1	#NULL!	1	#NULL!	1	0	1	3	3	2	0	2	1	1	2	0	0	0	2	3	0	1	1	0	0	0	0	0	1	0	0	0	0	1	1	2	0	1
19	2	2	1	#NULL!	#NULL!	#NULL!	#NULL!	1	#NULL!	1	1	1	#NULL!	1	#NULL!	#NULL!	0	0	0	3	2	1	2	3	2	2	0	0	0	3	3	0	2	1	0	0	0	0	0	0	0	0	0	0	1	1	0	1	1
14	2	1	1	#NULL!	#NULL!	#NULL!	#NULL!	1	#NULL!	1	0	1	#NULL!	1	1	#NULL!	1	1	3	3	3	1	1	2	2	1	2	1	1	#NULL!	2	1	1	1	0	0	0	0	1	0	0	0	0	0	1	0	0	1	1
21	2	1	1	#NULL!	#NULL!	#NULL!	#NULL!	1	#NULL!	3	1	1	#NULL!	1	#NULL!	1	1	0	2	0	2	1	0	1	1	0	1	1	0	2	1	0	2	1	0	0	0	0	0	0	0	0	0	0	1	0	0	0	0
30	2	1	1	#NULL!	#NULL!	#NULL!	#NULL!	1	#NULL!	3	1	1	#NULL!	1	#NULL!	#NULL!	1	0	1	3	2	0	2	2	1	0	1	1	0	3	3	1	2	1	0	0	0	0	0	0	0	2	0	0	1	0	0	2	0
25	2	1	1	#NULL!	#NULL!	#NULL!	#NULL!	1	#NULL!	3	1	1	#NULL!	1	1	#NULL!	1	1	2	1	2	1	0	1	1	1	1	0	3	2	3	1	2	1	0	1	0	0	0	0	0	0	0	0	1	1	0	1	1
52	2	1	1	#NULL!	#NULL!	#NULL!	#NULL!	1	#NULL!	4	1	1	#NULL!	1	1	#NULL!	2	2	0	2	0	2	0	0	0	0	2	1	3	2	0	2	0	3	2	0	2	1	0	1	1	0	2	0	2	0	1	0	0
17	2	1	1	#NULL!	#NULL!	#NULL!	#NULL!	1	#NULL!	1	0	1	#NULL!	1	#NULL!	#NULL!	2	1	1	1	2	0	0	1	2	1	1	1	1	2	2	2	2	2	1	1	0	0	1	0	0	0	0	0	2	0	0	0	0
19	2	1	1	#NULL!	#NULL!	#NULL!	#NULL!	1	#NULL!	3	1	1	#NULL!	1	#NULL!	#NULL!	2	2	2	2	2	2	1	2	1	1	2	1	1	1	1	1	0	2	0	1	1	0	0	0	0	0	0	0	0	0	2	0	0
19	2	1	1	#NULL!	#NULL!	#NULL!	#NULL!	1	#NULL!	2	1	1	#NULL!	1	1	#NULL!	2	2	2	2	3	1	1	1	3	1	0	0	0	2	2	1	2	2	1	1	1	2	0	0	0	0	0	0	2	2	2	2	2
34	2	1	1	#NULL!	#NULL!	#NULL!	#NULL!	1	#NULL!	8	1	1	#NULL!	1	#NULL!	#NULL!	2	1	1	3	1	2	2	2	1	1	0	2	2	2	2	1	2	2	0	1	1	0	0	0	0	1	1	1	0	1	2	1	1
22	2	1	1	#NULL!	#NULL!	#NULL!	#NULL!	1	#NULL!	3	1	1	#NULL!	1	#NULL!	#NULL!	3	1	0	1	0	2	1	3	0	0	3	1	3	0	0	2	0	3	2	2	2	2	2	1	2	2	2	2	2	2	2	1	0
34	2	1	#NULL!	#NULL!	#NULL!	1	#NULL!	4	1	7	1	#NULL!	1	2	1	#NULL!	3	3	0	2	1	3	2	3	1	3	3	2	3	3	3	2	0	3	2	2	2	2	2	2	2	2	2	2	2	2	2	2	2
34	2	2	#NULL!	#NULL!	1	#NULL!	#NULL!	3	1	6	1	#NULL!	1	2	1	#NULL!	1	1	2	2	2	2	2	1	2	2	1	2	1	2	2	2	1	1	2	1	1	1	1	0	1	1	1	0	1	1	1	0	0
36	2	1	#NULL!	#NULL!	#NULL!	#NULL!	#NULL!	6	1	7	2	#NULL!	1	2	1	#NULL!	2	0	1	3	3	3	1	2	1	3	1	2	2	1	2	2	2	2	1	1	0	0	0	1	0	1	0	0	1	2	2	2	2
35	2	1	#NULL!	#NULL!	#NULL!	#NULL!	#NULL!	6	1	7	2	#NULL!	1	2	1	#NULL!	3	2	1	2	2	3	2	1	1	1	1	0	2	2	2	1	1	3	1	1	1	1	0	1	0	0	2	2	2	0	1	2	1
54	2	1	#NULL!	#NULL!	#NULL!	#NULL!	#NULL!	6	1	6	2	#NULL!	1	2	1	#NULL!	3	2	0	3	2	3	2	2	1	2	2	2	3	2	2	2	1	2	2	2	2	2	2	0	2	2	2	2	2	2	2	1	2
76	1	1	#NULL!	#NULL!	#NULL!	#NULL!	1	5	#NULL!	5	1	#NULL!	1	2	1	#NULL!	1	1	2	2	3	2	2	2	3	1	1	3	1	2	3	1	2	1	0	0	1	0	0	0	0	0	0	0	0	1	0	0	0
70	2	1	#NULL!	#NULL!	#NULL!	#NULL!	1	5	#NULL!	8	0	#NULL!	1	2	1	#NULL!	1	0	2	2	1	2	1	1	1	0	0	2	1	1	2	1	1	2	0	0	0	0	0	0	0	1	0	0	1	0	2	2	1
46	2	1	#NULL!	#NULL!	#NULL!	1	#NULL!	4	#NULL!	8	0	#NULL!	1	2	1	#NULL!	1	2	1	2	3	2	1	2	2	2	2	1	2	1	1	2	1	2	1	1	1	1	0	0	1	2	2	2	2	0	1	2	1
38	2	1	#NULL!	#NULL!	#NULL!	1	#NULL!	4	#NULL!	5	1	#NULL!	1	2	1	#NULL!	2	0	0	1	1	0	2	2	2	0	3	0	3	2	2	1	2	2	1	1	2	0	0	0	0	0	2	1	0	2	2	2	0
51	2	1	#NULL!	#NULL!	#NULL!	1	#NULL!	4	#NULL!	7	1	#NULL!	1	2	1	#NULL!	3	3	2	1	3	3	1	1	2	#NULL!	3	2	2	0	0	1	1	3	2	2	1	1	1	0	1	1	2	1	1	1	1	0	0
43	2	1	#NULL!	#NULL!	#NULL!	1	#NULL!	4	#NULL!	7	1	#NULL!	1	2	1	#NULL!	3	2	0	3	0	3	3	2	0	1	2	1	3	3	3	2	0	3	2	2	2	2	2	1	1	2	2	0	1	2	2	2	2
53	2	1	#NULL!	#NULL!	#NULL!	1	#NULL!	4	#NULL!	8	2	#NULL!	1	2	1	#NULL!	3	2	2	3	1	3	3	2	0	3	3	1	2	3	3	3	2	3	1	2	2	1	1	1	1	2	2	2	2	0	1	2	2
50	1	1	#NULL!	1	#NULL!	#NULL!	#NULL!	2	#NULL!	7	0	#NULL!	1	2	1	#NULL!	1	1	2	2	3	3	2	1	2	0	0	2	0	2	2	2	2	1	0	1	0	0	0	0	0	0	0	0	0	1	0	1	1
46	1	2	#NULL!	1	#NULL!	#NULL!	#NULL!	2	#NULL!	8	1	#NULL!	1	2	1	#NULL!	2	0	1	0	0	1	0	1	0	2	3	0	1	1	1	0	2	0	0	0	0	0	0	0	0	0	0	0	0	0	0	0	0
40	1	1	#NULL!	1	#NULL!	#NULL!	#NULL!	2	#NULL!	8	1	#NULL!	1	2	1	#NULL!	2	0	2	0	1	3	0	1	1	0	1	0	0	2	3	2	3	1	2	0	0	2	1	0	0	2	2	0	2	0	2	0	0
32	1	2	#NULL!	1	#NULL!	#NULL!	#NULL!	2	#NULL!	6	2	#NULL!	1	2	1	#NULL!	2	0	1	1	1	2	2	2	0	1	2	2	1	1	2	1	1	2	1	1	1	0	0	0	1	1	1	1	1	1	1	0	0
38	1	1	#NULL!	1	#NULL!	#NULL!	#NULL!	2	#NULL!	6	2	#NULL!	1	2	1	#NULL!	2	1	1	2	1	2	1	2	1	2	2	1	1	1	2	1	2	2	1	1	1	0	0	1	1	1	1	1	1	1	1	0	0
47	1	1	#NULL!	1	#NULL!	#NULL!	#NULL!	2	#NULL!	7	1	#NULL!	1	2	1	#NULL!	3	3	0	2	2	3	0	1	2	1	1	3	1	2	2	1	1	3	1	1	1	2	0	0	0	0	0	1	1	2	2	2	2
41	1	1	#NULL!	1	#NULL!	#NULL!	#NULL!	2	#NULL!	8	1	#NULL!	1	2	1	#NULL!	3	3	0	1	2	3	0	3	0	2	3	0	3	2	2	2	0	3	1	2	1	1	1	2	0	2	2	2	2	2	2	1	1
49	1	1	#NULL!	1	#NULL!	#NULL!	#NULL!	2	#NULL!	8	1	#NULL!	1	2	1	#NULL!	3	2	1	2	3	2	0	2	2	1	0	2	3	2	2	0	2	3	1	2	2	1	0	1	0	0	2	0	0	0	0	1	0
42	1	1	#NULL!	1	#NULL!	#NULL!	#NULL!	2	#NULL!	7	0	#NULL!	1	2	1	#NULL!	3	1	1	3	2	3	2	3	1	1	3	2	3	3	3	3	2	3	1	2	2	2	1	1	1	2	2	2	2	2	1	1	1
60	2	1	#NULL!	1	#NULL!	#NULL!	#NULL!	2	#NULL!	6	1	#NULL!	1	2	1	#NULL!	1	2	0	3	2	3	3	2	1	2	0	3	1	2	3	2	2	2	1	2	2	2	2	0	0	1	2	1	2	1	0	2	1
49	2	1	#NULL!	1	#NULL!	#NULL!	#NULL!	2	#NULL!	6	1	#NULL!	1	2	1	#NULL!	2	1	2	2	0	1	0	2	0	0	0	2	1	2	2	0	0	1	0	1	0	0	0	0	0	0	0	0	0	0	0	0	0
46	2	1	#NULL!	1	#NULL!	#NULL!	#NULL!	2	#NULL!	8	1	#NULL!	1	2	1	#NULL!	2	2	0	3	0	2	2	2	0	0	1	1	2	1	1	2	0	3	2	2	2	1	2	1	0	2	0	0	0	2	2	2	1
49	2	2	#NULL!	1	#NULL!	#NULL!	#NULL!	2	#NULL!	8	1	#NULL!	1	2	1	#NULL!	2	2	0	2	1	2	2	1	1	2	2	2	2	1	1	2	2	0	2	#NULL!	2	2	1	1	2	2	2	0	2	2	2	2	2
53	2	2	#NULL!	1	#NULL!	#NULL!	#NULL!	2	#NULL!	7	0	#NULL!	1	2	1	#NULL!	3	2	1	3	2	2	2	2	#NULL!	2	1	1	2	2	0	2	3	#NULL!	1	2	2	2	0	0	2	1	2	0	1	2	2	1	1
50	2	1	#NULL!	1	#NULL!	#NULL!	#NULL!	2	#NULL!	7	1	#NULL!	1	2	1	#NULL!	3	2	0	2	1	2	1	2	1	2	1	2	2	2	2	0	1	2	1	1	1	1	1	0	1	2	2	1	1	1	1	1	1
53	2	1	#NULL!	1	#NULL!	#NULL!	#NULL!	2	#NULL!	8	1	#NULL!	1	2	1	#NULL!	3	1	0	3	2	2	3	0	1	0	1	3	2	1	2	3	1	3	2	2	2	2	2	2	2	2	2	2	2	2	2	2	2
50	2	1	#NULL!	1	#NULL!	#NULL!	#NULL!	2	#NULL!	7	1	#NULL!	1	2	1	#NULL!	3	3	1	3	1	2	1	2	1	1	0	1	2	3	3	1	1	3	1	1	1	1	1	0	1	2	1	0	1	1	1	1	1
46	2	1	#NULL!	1	#NULL!	#NULL!	#NULL!	2	#NULL!	7	0	#NULL!	1	2	1	#NULL!	3	1	0	3	0	2	3	3	0	2	2	3	2	2	2	2	2	3	1	2	1	1	0	0	0	2	1	1	2	2	2	2	0
24	2	1	#NULL!	1	#NULL!	#NULL!	#NULL!	2	#NULL!	8	0	#NULL!	1	2	1	#NULL!	3	3	2	2	2	3	1	2	1	1	1	0	1	2	3	2	3	3	1	1	2	1	1	1	0	2	2	1	2	2	0	0	1
48	2	1	#NULL!	1	#NULL!	#NULL!	#NULL!	2	#NULL!	7	1	#NULL!	1	2	1	#NULL!	3	1	2	2	2	3	2	3	1	2	2	1	2	1	2	2	2	2	1	2	2	2	2	2	1	1	1	2	2	1	2	2	2
51	2	1	#NULL!	1	#NULL!	#NULL!	#NULL!	2	#NULL!	7	1	#NULL!	1	2	1	#NULL!	3	3	1	2	2	3	2	3	1	2	2	2	3	1	2	2	1	3	1	2	2	1	1	0	1	1	1	1	2	1	2	2	1
49	2	1	#NULL!	1	#NULL!	#NULL!	#NULL!	2	#NULL!	8	0	#NULL!	1	2	1	#NULL!	3	2	0	2	2	3	2	3	0	3	3	3	3	2	2	3	1	3	2	#NULL!	2	2	2	1	2	2	2	2	2	1	2	2	2
61	2	2	#NULL!	1	#NULL!	#NULL!	#NULL!	2	#NULL!	8	0	#NULL!	1	2	1	#NULL!	3	2	1	3	3	3	3	3	2	3	3	0	2	2	3	3	1	2	2	1	2	2	1	2	1	2	2	2	1	1	1	1	2
61	2	1	#NULL!	1	#NULL!	#NULL!	#NULL!	2	#NULL!	6	1	#NULL!	1	2	1	#NULL!	3	2	3	3	1	3	3	3	0	3	3	3	3	2	3	2	0	3	2	2	2	2	1	2	2	2	2	2	1	2	2	2	2
55	2	1	#NULL!	1	#NULL!	#NULL!	#NULL!	2	#NULL!	8	1	#NULL!	1	2	1	#NULL!	3	2	2	3	3	3	2	1	3	2	3	3	3	3	3	3	2	3	1	1	1	1	1	0	1	2	2	1	1	2	2	2	2
20	2	#NULL!	1	#NULL!	#NULL!	#NULL!	#NULL!	1	#NULL!	3	2	#NULL!	1	2	1	#NULL!	2	2	3	3	3	3	3	2	3	3	2	0	2	3	3	2	1	2	1	2	2	1	1	1	0	2	1	0	2	1	2	2	1
54	2	1	#NULL!	#NULL!	#NULL!	1	#NULL!	4	1	7	2	#NULL!	1	2	#NULL!	1	2	2	0	2	2	2	2	1	1	0	0	1	2	0	2	0	1	3	1	1	1	1	1	1	0	1	2	0	2	2	2	2	2
47	1	1	#NULL!	#NULL!	#NULL!	#NULL!	#NULL!	6	1	7	2	#NULL!	1	2	#NULL!	1	3	1	2	0	1	3	0	2	1	0	3	3	2	0	0	3	0	3	1	2	2	2	1	1	1	1	2	0	1	2	2	0	1
57	1	1	#NULL!	#NULL!	#NULL!	#NULL!	#NULL!	6	1	5	0	#NULL!	1	2	#NULL!	1	3	3	2	2	0	3	1	2	1	2	0	2	3	2	2	2	2	3	0	2	0	1	0	1	0	1	0	1	1	0	1	0	1
67	1	1	#NULL!	#NULL!	#NULL!	#NULL!	#NULL!	6	1	8	1	#NULL!	1	2	#NULL!	1	3	2	0	2	3	3	3	3	3	2	3	2	3	2	3	3	2	3	1	2	2	2	1	1	0	2	2	1	1	2	2	2	1
38	2	1	#NULL!	#NULL!	#NULL!	#NULL!	#NULL!	6	1	7	1	#NULL!	1	2	#NULL!	1	2	1	3	1	1	1	1	2	1	0	0	2	2	2	2	0	#NULL!	3	1	2	0	1	0	0	0	0	0	0	2	0	0	0	0
47	2	1	#NULL!	#NULL!	#NULL!	#NULL!	#NULL!	6	1	7	#NULL!	#NULL!	1	2	#NULL!	1	2	2	1	1	0	2	0	2	0	0	0	2	2	1	2	1	0	2	1	1	1	0	0	0	0	1	0	0	1	0	2	2	0
38	2	1	#NULL!	#NULL!	#NULL!	#NULL!	#NULL!	6	1	7	1	#NULL!	1	2	#NULL!	1	2	1	1	1	1	2	1	2	1	0	0	2	2	2	2	0	1	2	1	1	1	1	0	0	0	0	1	0	2	0	0	0	1
24	2	1	#NULL!	#NULL!	#NULL!	#NULL!	#NULL!	6	1	5	0	#NULL!	1	2	#NULL!	1	2	2	1	2	2	3	2	3	0	3	0	0	1	1	3	0	2	3	1	2	1	0	0	1	2	2	1	2	1	2	0	0	1
36	2	1	#NULL!	#NULL!	#NULL!	#NULL!	#NULL!	6	1	7	2	#NULL!	1	2	#NULL!	1	2	2	2	1	3	2	0	1	3	1	0	2	2	3	3	0	2	3	1	1	1	1	1	1	0	0	2	0	2	1	0	0	1
50	2	1	#NULL!	#NULL!	#NULL!	#NULL!	#NULL!	6	1	7	2	#NULL!	1	2	#NULL!	1	2	3	0	3	0	3	2	3	0	2	1	1	3	2	3	2	0	3	1	2	1	1	0	1	0	1	1	2	1	2	1	2	2
42	2	2	#NULL!	#NULL!	#NULL!	#NULL!	#NULL!	6	1	7	1	#NULL!	1	2	#NULL!	1	2	2	1	3	1	2	2	2	1	0	2	3	3	2	3	2	2	3	0	2	1	1	0	0	0	0	1	0	0	1	2	2	1
44	2	1	#NULL!	#NULL!	#NULL!	#NULL!	#NULL!	6	1	6	0	#NULL!	1	2	#NULL!	1	3	3	0	2	3	3	3	3	2	1	3	2	3	3	3	3	0	#NULL!	2	2	2	2	1	1	0	2	2	0	2	2	2	1	1
53	2	1	#NULL!	#NULL!	#NULL!	#NULL!	#NULL!	6	1	#NULL!	1	#NULL!	1	2	#NULL!	1	3	3	0	0	0	2	0	0	0	0	0	1	2	0	0	0	0	0	0	2	2	1	0	1	0	0	0	#NULL!	0	0	0	#NULL!	0
50	2	1	#NULL!	#NULL!	#NULL!	#NULL!	#NULL!	6	1	7	1	#NULL!	1	2	#NULL!	1	3	2	2	2	1	3	2	3	0	1	1	1	2	3	2	0	1	2	1	2	1	1	0	1	0	2	2	1	0	2	2	0	1
49	2	1	#NULL!	#NULL!	#NULL!	#NULL!	#NULL!	6	1	7	1	#NULL!	1	2	#NULL!	1	3	1	1	3	3	3	1	3	3	0	3	2	1	3	3	3	2	2	0	2	1	0	0	0	0	0	#NULL!	0	0	0	2	2	1
48	2	1	#NULL!	#NULL!	#NULL!	1	1	4	#NULL!	7	2	#NULL!	1	2	#NULL!	1	3	2	2	2	3	2	1	1	2	0	2	3	2	1	2	2	2	2	2	2	2	1	2	0	0	0	2	0	1	1	1	2	1
60	2	1	#NULL!	1	#NULL!	#NULL!	1	2	#NULL!	8	1	#NULL!	1	2	#NULL!	1	2	2	1	1	2	2	1	2	2	1	2	2	2	1	2	2	1	2	1	1	1	1	1	1	1	2	2	1	1	1	1	1	1
48	2	1	#NULL!	1	#NULL!	#NULL!	1	2	#NULL!	6	0	#NULL!	1	2	#NULL!	1	3	2	0	2	2	2	3	2	0	1	2	3	3	1	3	3	0	3	1	2	2	2	1	2	2	2	2	2	2	2	2	1	1
42	2	1	#NULL!	1	#NULL!	#NULL!	1	2	#NULL!	5	0	#NULL!	1	2	#NULL!	1	3	2	1	2	3	2	2	3	2	2	3	2	3	1	2	2	0	3	1	1	2	2	1	2	2	2	2	0	1	1	2	2	1
38	2	1	#NULL!	1	#NULL!	#NULL!	1	2	#NULL!	5	0	#NULL!	1	2	#NULL!	1	3	1	3	3	2	3	2	1	3	3	2	2	2	3	3	2	3	3	1	1	2	2	2	0	1	1	2	1	2	1	2	2	2
68	1	1	#NULL!	#NULL!	#NULL!	#NULL!	1	5	#NULL!	8	1	#NULL!	1	2	#NULL!	1	1	1	0	0	0	0	0	0	0	0	3	0	0	0	0	0	0	3	0	0	0	0	0	0	0	0	#NULL!	0	0	2	2	0	0
58	1	1	#NULL!	#NULL!	#NULL!	#NULL!	1	5	#NULL!	8	0	#NULL!	1	2	#NULL!	1	1	0	1	0	0	2	0	0	0	0	0	0	2	1	2	0	0	1	0	0	0	0	0	0	0	0	0	0	0	2	2	0	0
64	1	1	#NULL!	#NULL!	#NULL!	#NULL!	1	5	#NULL!	6	1	#NULL!	1	2	#NULL!	1	1	1	0	2	0	0	0	2	0	0	0	0	1	1	0	0	0	2	0	1	0	0	0	2	0	2	2	1	0	0	0	0	0
88	1	1	#NULL!	#NULL!	#NULL!	#NULL!	1	5	#NULL!	7	1	#NULL!	1	2	#NULL!	1	1	1	1	0	1	2	0	1	1	0	1	2	1	0	1	1	1	1	0	1	1	0	0	0	0	0	1	0	2	0	1	0	0
62	1	1	#NULL!	#NULL!	#NULL!	#NULL!	1	5	#NULL!	8	1	#NULL!	1	2	#NULL!	1	1	0	0	3	2	1	0	1	2	2	0	0	1	2	3	0	1	1	0	0	0	1	1	0	0	1	2	1	0	2	2	1	0
61	1	1	#NULL!	#NULL!	#NULL!	#NULL!	1	5	#NULL!	7	0	#NULL!	1	2	#NULL!	1	1	1	1	0	2	2	0	1	1	0	2	1	1	1	2	1	1	2	0	1	1	0	0	0	0	1	1	1	1	1	0	0	1
67	1	2	#NULL!	#NULL!	#NULL!	#NULL!	1	5	#NULL!	8	1	#NULL!	1	2	#NULL!	1	1	1	0	2	3	3	3	2	3	0	1	2	2	2	2	2	2	2	0	1	1	0	0	0	0	2	1	0	1	2	0	1	2
71	1	1	#NULL!	#NULL!	#NULL!	#NULL!	1	5	#NULL!	5	1	#NULL!	1	2	#NULL!	1	2	1	0	0	0	3	0	1	0	0	#NULL!	2	3	2	3	2	0	3	2	2	2	2	2	2	0	0	2	1	0	1	1	0	0
69	1	1	#NULL!	#NULL!	#NULL!	#NULL!	1	5	#NULL!	7	1	#NULL!	1	2	#NULL!	1	2	2	1	1	2	3	1	1	1	1	3	#NULL!	#NULL!	1	1	2	2	3	0	1	0	0	2	1	1	0	0	1	2	2	2	2	2
68	1	1	#NULL!	#NULL!	#NULL!	#NULL!	1	5	#NULL!	7	1	#NULL!	1	2	#NULL!	1	2	1	0	0	0	2	0	1	0	0	0	1	1	0	0	0	0	1	0	0	1	0	0	1	0	0	1	1	0	1	1	0	0
68	1	1	#NULL!	#NULL!	#NULL!	#NULL!	1	5	#NULL!	7	1	#NULL!	1	2	#NULL!	1	2	1	0	0	0	2	0	1	0	1	0	0	1	2	3	0	0	1	0	0	0	0	0	0	0	0	0	0	0	0	1	2	1
65	1	1	#NULL!	#NULL!	#NULL!	#NULL!	1	5	#NULL!	6	1	#NULL!	1	2	#NULL!	1	2	2	1	0	2	2	0	1	1	0	2	1	1	1	0	1	2	1	0	0	1	0	0	0	0	0	1	0	2	0	0	0	0
54	1	1	#NULL!	#NULL!	#NULL!	#NULL!	1	5	#NULL!	5	1	#NULL!	1	2	#NULL!	1	2	2	1	0	1	2	0	1	1	1	1	2	2	1	1	1	1	2	1	1	1	1	1	0	0	1	1	0	1	1	1	1	1
68	1	1	#NULL!	#NULL!	#NULL!	#NULL!	1	5	#NULL!	7	1	#NULL!	1	2	#NULL!	1	2	2	1	0	1	1	1	2	1	0	1	1	2	2	1	1	1	2	1	1	1	0	0	1	0	0	1	0	0	0	0	0	0
63	1	1	#NULL!	#NULL!	#NULL!	#NULL!	1	5	#NULL!	7	0	#NULL!	1	2	#NULL!	1	2	1	0	0	2	3	1	3	2	1	3	3	3	2	3	3	2	3	1	1	2	1	2	2	0	0	2	2	2	2	1	1	2
63	1	1	#NULL!	#NULL!	#NULL!	#NULL!	1	5	#NULL!	8	0	#NULL!	1	2	#NULL!	1	2	2	2	2	2	3	2	2	2	2	3	1	2	3	3	2	2	3	1	1	1	1	0	1	1	2	2	1	1	2	2	1	1
63	1	1	#NULL!	#NULL!	#NULL!	#NULL!	1	5	#NULL!	6	1	#NULL!	1	2	#NULL!	1	3	2	0	3	3	3	2	0	3	3	0	3	1	3	3	3	#NULL!	0	2	2	2	2	2	0	0	1	2	0	2	0	0	0	2
68	1	1	#NULL!	#NULL!	#NULL!	#NULL!	1	5	#NULL!	7	0	#NULL!	1	2	#NULL!	1	3	1	0	0	2	2	0	1	0	0	0	1	1	0	0	0	0	2	0	0	1	0	0	1	0	0	1	1	0	1	1	1	0
69	1	1	#NULL!	#NULL!	#NULL!	#NULL!	1	5	#NULL!	6	0	#NULL!	1	2	#NULL!	1	3	1	1	2	1	1	2	2	0	1	1	2	2	1	2	1	1	3	1	1	1	1	1	0	1	2	2	1	1	1	1	0	0
68	1	1	#NULL!	#NULL!	#NULL!	#NULL!	1	5	#NULL!	6	1	#NULL!	1	2	#NULL!	1	3	3	0	1	2	3	1	1	1	1	1	0	3	1	2	1	0	3	2	2	2	2	1	1	2	2	2	2	1	1	1	1	1
71	1	1	#NULL!	#NULL!	#NULL!	#NULL!	1	5	#NULL!	5	1	#NULL!	1	2	#NULL!	1	3	1	0	1	2	3	1	2	1	0	1	2	3	2	2	0	1	3	2	2	2	2	2	2	0	0	2	1	0	0	1	0	0
68	1	1	#NULL!	#NULL!	#NULL!	#NULL!	1	5	#NULL!	6	1	#NULL!	1	2	#NULL!	1	3	2	0	1	2	3	1	2	1	1	1	2	3	1	2	1	0	3	1	1	1	1	1	1	2	2	2	2	0	2	1	1	0
72	1	1	#NULL!	#NULL!	#NULL!	#NULL!	1	5	#NULL!	8	1	#NULL!	1	2	#NULL!	1	3	3	3	0	1	3	1	2	0	1	2	1	2	2	2	2	1	2	2	1	1	2	1	1	2	1	1	1	0	1	2	2	2
64	1	1	#NULL!	#NULL!	#NULL!	#NULL!	1	5	#NULL!	5	0	#NULL!	1	2	#NULL!	1	3	2	1	3	1	3	2	2	1	1	2	2	2	1	1	2	1	2	1	2	2	2	2	1	1	2	2	2	1	2	2	2	2
72	1	1	#NULL!	#NULL!	#NULL!	#NULL!	1	5	#NULL!	8	1	#NULL!	1	2	#NULL!	1	3	2	1	2	0	3	2	3	0	1	2	2	2	1	3	2	1	3	2	1	2	2	1	1	2	0	2	1	1	0	1	2	1
63	1	1	#NULL!	#NULL!	#NULL!	#NULL!	1	5	#NULL!	6	1	#NULL!	1	2	#NULL!	1	3	0	1	2	3	3	0	1	2	3	0	2	2	3	2	3	3	2	2	2	2	2	2	0	0	1	2	1	2	0	0	0	2
63	1	1	#NULL!	#NULL!	#NULL!	#NULL!	1	5	#NULL!	6	1	#NULL!	1	2	#NULL!	1	3	3	0	3	3	3	0	0	2	3	1	3	2	3	1	1	2	3	2	2	2	2	2	0	0	2	2	0	2	1	0	0	1
80	1	1	#NULL!	#NULL!	#NULL!	#NULL!	1	5	#NULL!	7	0	#NULL!	1	2	#NULL!	1	3	2	2	3	1	2	2	3	0	2	2	2	2	1	3	2	2	3	1	1	1	1	1	1	1	2	2	1	2	2	1	0	0
63	2	1	#NULL!	#NULL!	#NULL!	#NULL!	1	5	#NULL!	8	1	#NULL!	1	2	#NULL!	1	1	2	0	2	2	3	3	1	0	2	0	0	3	0	3	0	0	3	0	1	0	1	0	2	2	2	1	0	0	0	2	2	1
70	2	1	#NULL!	#NULL!	#NULL!	#NULL!	1	5	#NULL!	5	2	#NULL!	1	2	#NULL!	1	2	2	1	3	2	3	3	1	2	1	#NULL!	2	2	0	2	2	3	1	0	1	1	0	#NULL!	0	2	2	2	2	1	2	2	0	0
68	2	1	#NULL!	#NULL!	#NULL!	#NULL!	1	5	#NULL!	6	0	#NULL!	1	2	#NULL!	1	2	0	#NULL!	3	#NULL!	2	3	1	2	2	1	#NULL!	2	2	2	2	1	2	1	1	1	1	1	1	1	2	2	2	1	1	1	#NULL!	0
61	2	1	#NULL!	#NULL!	#NULL!	#NULL!	1	5	#NULL!	6	2	#NULL!	1	2	#NULL!	1	2	1	0	2	0	2	1	2	0	3	2	1	2	1	1	1	0	1	1	1	1	1	1	1	1	2	2	2	2	2	2	2	2
66	2	1	#NULL!	#NULL!	#NULL!	#NULL!	1	5	#NULL!	8	1	#NULL!	1	2	#NULL!	1	2	1	2	3	2	1	1	1	1	0	0	2	0	2	2	0	0	2	0	0	1	0	0	0	0	0	1	0	0	0	0	1	1
73	2	1	#NULL!	#NULL!	#NULL!	#NULL!	1	5	#NULL!	6	1	#NULL!	1	2	#NULL!	1	2	1	1	1	2	2	1	2	1	1	1	2	2	1	1	1	1	1	0	1	1	1	1	1	0	2	2	1	1	1	2	1	1
80	2	1	#NULL!	#NULL!	#NULL!	#NULL!	1	5	#NULL!	8	1	#NULL!	1	2	#NULL!	1	2	2	0	2	0	2	3	2	0	0	1	0	3	2	3	1	0	1	1	2	2	1	2	0	2	2	2	0	0	0	2	2	1
63	2	1	#NULL!	#NULL!	#NULL!	#NULL!	1	5	#NULL!	8	1	#NULL!	1	2	#NULL!	1	2	2	0	2	3	3	3	2	0	2	0	0	1	0	3	0	0	3	0	0	0	1	0	1	2	2	2	2	0	0	0	2	0
66	2	1	#NULL!	#NULL!	#NULL!	#NULL!	1	5	#NULL!	7	1	#NULL!	1	2	#NULL!	1	2	2	1	2	1	2	1	1	1	1	2	2	2	1	1	2	1	2	1	1	1	1	1	1	1	1	1	1	1	1	1	1	1
73	2	1	#NULL!	#NULL!	#NULL!	#NULL!	1	5	#NULL!	6	1	#NULL!	1	2	#NULL!	1	2	1	1	2	1	3	2	1	1	1	1	1	2	3	2	2	1	2	1	1	1	2	1	1	0	1	2	0	1	1	2	2	2
73	2	1	#NULL!	#NULL!	#NULL!	#NULL!	1	5	#NULL!	6	1	#NULL!	1	2	#NULL!	1	2	2	2	2	3	3	2	1	1	1	0	1	2	2	1	1	1	2	0	2	2	1	1	#NULL!	1	2	2	1	1	2	1	1	1
74	2	1	#NULL!	#NULL!	#NULL!	#NULL!	1	5	#NULL!	8	1	#NULL!	1	2	#NULL!	1	2	2	1	2	2	3	1	1	2	0	1	1	1	2	2	1	2	3	0	1	1	0	0	0	0	0	0	0	0	1	0	1	1
68	2	1	#NULL!	#NULL!	#NULL!	#NULL!	1	5	#NULL!	6	0	#NULL!	1	2	#NULL!	1	2	3	1	1	1	2	1	2	1	2	2	1	2	2	2	2	1	2	1	1	1	1	0	0	0	1	2	0	1	1	2	1	2
64	2	1	#NULL!	#NULL!	#NULL!	#NULL!	1	5	#NULL!	8	0	#NULL!	1	2	#NULL!	1	2	2	2	1	2	3	2	2	0	1	2	0	3	1	2	1	2	3	1	2	2	1	#NULL!	1	0	2	2	0	1	1	1	2	1
65	2	1	#NULL!	#NULL!	#NULL!	#NULL!	1	5	#NULL!	7	1	#NULL!	1	2	#NULL!	1	2	1	1	3	2	3	2	1	1	3	2	2	1	3	2	3	2	0	2	2	2	1	1	1	2	2	1	0	0	1	2	2	0
64	2	1	#NULL!	#NULL!	#NULL!	#NULL!	1	5	#NULL!	6	0	#NULL!	1	2	#NULL!	1	2	1	0	3	3	3	3	3	2	3	1	1	1	2	3	1	1	2	0	1	1	1	0	0	0	0	1	0	2	2	2	2	2
58	2	1	#NULL!	#NULL!	#NULL!	#NULL!	1	5	#NULL!	6	2	#NULL!	1	2	#NULL!	1	2	3	1	3	3	2	2	3	1	1	2	1	2	3	3	2	1	2	2	2	2	1	1	1	2	1	2	2	0	0	0	2	0
64	2	1	#NULL!	#NULL!	#NULL!	#NULL!	1	5	#NULL!	5	1	#NULL!	1	2	#NULL!	1	2	1	2	3	3	3	3	1	3	3	1	1	2	2	3	1	2	2	1	1	1	1	0	0	0	0	0	0	1	2	2	2	2
66	2	1	#NULL!	#NULL!	#NULL!	#NULL!	1	5	#NULL!	7	2	#NULL!	1	2	#NULL!	1	3	3	#NULL!	3	3	3	2	2	3	2	3	0	3	3	3	3	3	3	1	2	2	2	1	0	1	1	2	2	2	2	2	2	2
52	2	1	#NULL!	#NULL!	#NULL!	#NULL!	1	5	#NULL!	8	2	#NULL!	1	2	#NULL!	1	3	2	2	3	2	3	3	2	2	2	3	1	3	2	#NULL!	3	2	3	1	2	2	2	2	2	1	2	1	0	2	2	1	0	1
75	2	1	#NULL!	#NULL!	#NULL!	#NULL!	1	5	#NULL!	7	0	#NULL!	1	2	#NULL!	1	3	1	1	2	3	#NULL!	3	3	3	3	3	2	3	3	3	3	3	3	0	2	1	2	1	0	2	2	2	1	2	1	2	2	1
80	2	1	#NULL!	#NULL!	#NULL!	#NULL!	1	5	#NULL!	7	1	#NULL!	1	2	#NULL!	1	3	1	0	2	1	3	3	1	0	0	1	0	3	2	3	0	0	2	1	2	2	2	2	0	1	2	2	1	0	0	1	2	0
68	2	1	#NULL!	#NULL!	#NULL!	#NULL!	1	5	#NULL!	8	0	#NULL!	1	2	#NULL!	1	3	2	0	0	2	3	0	1	0	1	2	2	3	0	3	2	0	3	1	2	2	1	1	2	0	2	1	1	1	2	2	2	1
63	2	1	#NULL!	#NULL!	#NULL!	#NULL!	1	5	#NULL!	8	0	#NULL!	1	2	#NULL!	1	3	2	1	3	0	2	1	1	1	1	1	1	3	3	2	2	1	3	0	1	1	1	0	0	0	0	1	0	1	0	1	1	0
65	2	1	#NULL!	#NULL!	#NULL!	#NULL!	1	5	#NULL!	6	1	#NULL!	1	2	#NULL!	1	3	2	0	3	2	3	2	2	2	1	1	1	3	2	2	1	0	2	2	2	2	2	2	0	1	2	2	2	0	1	1	1	1
76	2	1	#NULL!	#NULL!	#NULL!	#NULL!	1	5	#NULL!	6	0	#NULL!	1	2	#NULL!	1	3	0	0	3	2	3	3	1	2	2	1	3	1	2	1	2	0	3	0	2	1	1	0	2	2	2	0	0	2	2	0	1	0
60	2	1	#NULL!	#NULL!	#NULL!	#NULL!	1	5	#NULL!	7	2	#NULL!	1	2	#NULL!	1	3	2	2	3	1	2	2	1	1	3	0	2	1	3	2	2	1	1	1	2	2	1	1	0	1	2	1	2	2	2	2	1	2
66	2	1	#NULL!	#NULL!	#NULL!	#NULL!	1	5	#NULL!	7	0	#NULL!	1	2	#NULL!	1	3	3	0	2	2	2	2	2	0	2	3	1	3	1	2	2	0	3	1	2	2	2	1	2	2	2	2	2	2	1	2	2	2
66	2	1	#NULL!	#NULL!	#NULL!	#NULL!	1	5	#NULL!	7	0	#NULL!	1	2	#NULL!	1	3	3	0	2	1	2	1	3	0	2	3	1	3	2	1	3	0	3	2	2	2	2	2	2	2	2	2	2	2	1	2	2	2
69	2	1	#NULL!	#NULL!	#NULL!	#NULL!	1	5	#NULL!	6	2	#NULL!	1	2	#NULL!	1	3	3	1	3	2	3	2	2	2	3	2	1	2	1	2	1	0	3	0	1	1	1	0	0	2	2	2	2	2	2	2	2	2
67	2	1	#NULL!	#NULL!	#NULL!	#NULL!	1	5	#NULL!	5	1	#NULL!	1	2	#NULL!	1	3	1	1	2	3	3	3	1	1	1	2	2	3	3	3	2	1	2	0	1	2	1	0	1	2	2	2	2	1	2	2	2	1
69	2	1	#NULL!	#NULL!	#NULL!	#NULL!	1	5	#NULL!	6	1	#NULL!	1	2	#NULL!	1	3	2	0	3	2	3	2	3	2	3	3	1	2	2	2	1	0	3	1	1	1	1	0	1	1	2	2	0	2	2	2	2	2
59	2	1	#NULL!	#NULL!	#NULL!	#NULL!	1	5	#NULL!	8	2	#NULL!	1	2	#NULL!	1	3	2	2	2	3	3	2	2	2	1	2	2	2	2	2	3	1	2	1	2	2	2	2	0	2	2	2	2	2	1	2	2	1
63	2	1	#NULL!	#NULL!	#NULL!	#NULL!	1	5	#NULL!	7	0	#NULL!	1	2	#NULL!	1	3	3	0	3	2	3	3	3	0	2	2	2	2	2	2	2	2	3	1	2	2	2	1	2	0	2	2	2	2	2	2	2	1
70	2	1	#NULL!	#NULL!	#NULL!	#NULL!	1	5	#NULL!	7	1	#NULL!	1	2	#NULL!	1	3	2	0	3	3	3	3	1	3	3	1	1	3	2	3	2	1	2	1	2	2	2	1	1	2	2	2	2	1	2	2	1	2
68	2	1	#NULL!	#NULL!	#NULL!	#NULL!	1	5	#NULL!	6	1	#NULL!	1	2	#NULL!	1	3	2	0	3	2	3	3	3	2	1	3	1	3	2	2	3	1	3	2	2	2	2	2	2	2	2	2	2	2	0	1	0	0
61	2	1	#NULL!	#NULL!	#NULL!	#NULL!	1	5	#NULL!	7	0	#NULL!	1	2	#NULL!	1	3	3	2	2	2	3	2	2	2	2	2	1	3	2	3	2	2	2	1	1	1	1	1	0	2	2	2	2	2	2	2	2	1
67	2	1	#NULL!	#NULL!	#NULL!	#NULL!	1	5	#NULL!	6	0	#NULL!	1	2	#NULL!	1	3	3	1	2	3	3	2	2	1	1	2	2	3	3	3	2	1	3	1	1	2	1	1	1	2	2	2	2	2	2	2	2	2
72	2	1	#NULL!	#NULL!	#NULL!	#NULL!	1	5	#NULL!	6	1	#NULL!	1	2	#NULL!	1	3	1	1	3	2	3	3	2	2	2	2	2	2	2	3	3	2	3	1	1	1	1	1	1	2	2	2	2	1	2	1	0	1
69	2	1	#NULL!	#NULL!	#NULL!	#NULL!	1	5	#NULL!	8	1	#NULL!	1	2	#NULL!	1	3	3	0	3	3	3	3	2	3	3	3	0	3	2	3	3	2	0	2	2	2	2	2	2	2	2	2	2	2	2	2	2	2
65	2	1	#NULL!	#NULL!	#NULL!	#NULL!	1	5	#NULL!	8	2	#NULL!	1	2	#NULL!	1	3	2	2	3	3	3	2	2	2	3	2	2	2	3	3	2	3	2	1	1	1	1	1	2	1	2	2	1	1	1	1	2	1
68	2	1	#NULL!	#NULL!	#NULL!	#NULL!	1	5	#NULL!	8	1	#NULL!	1	2	#NULL!	1	3	2	1	3	3	3	3	2	2	2	2	2	3	3	3	2	3	3	1	2	2	2	1	1	0	0	2	0	2	2	2	2	2
78	2	1	#NULL!	#NULL!	#NULL!	#NULL!	1	5	#NULL!	6	0	#NULL!	1	2	#NULL!	1	3	1	0	3	3	3	3	3	2	3	2	3	3	3	3	3	3	3	2	#NULL!	2	2	2	2	2	2	2	2	2	2	2	2	1
51	2	1	#NULL!	1	1	1	#NULL!	4	#NULL!	6	0	#NULL!	1	2	#NULL!	1	2	1	0	3	3	2	2	0	2	3	2	2	3	3	3	2	2	3	1	1	1	1	0	0	0	0	2	0	1	1	2	2	1
41	2	1	#NULL!	1	#NULL!	1	#NULL!	2	#NULL!	7	0	#NULL!	1	2	#NULL!	1	2	2	1	3	1	2	2	2	1	1	2	1	2	1	2	2	1	2	1	2	2	1	2	1	0	0	1	1	1	1	2	2	0
57	2	1	#NULL!	#NULL!	#NULL!	1	#NULL!	4	#NULL!	6	2	#NULL!	1	2	#NULL!	1	2	1	0	1	2	3	0	3	0	0	3	2	2	0	2	2	0	3	1	1	2	1	1	2	1	2	2	2	2	2	2	2	2
52	2	1	#NULL!	#NULL!	#NULL!	1	#NULL!	4	#NULL!	6	1	#NULL!	1	2	#NULL!	1	2	2	1	2	2	3	1	2	1	1	1	1	2	1	1	1	1	2	1	1	1	1	1	1	1	0	0	1	0	1	0	0	0
41	2	1	#NULL!	#NULL!	#NULL!	1	#NULL!	4	#NULL!	8	1	#NULL!	1	2	#NULL!	1	2	2	2	2	2	2	2	1	1	0	2	1	2	2	2	1	2	2	0	0	0	0	0	0	0	0	1	0	1	1	2	2	1
40	2	1	#NULL!	#NULL!	#NULL!	1	#NULL!	4	#NULL!	8	1	#NULL!	1	2	#NULL!	1	2	1	0	2	3	2	2	2	1	1	1	1	2	2	3	1	2	2	1	1	1	1	0	0	0	2	2	0	0	2	2	2	2
44	2	1	#NULL!	#NULL!	#NULL!	1	#NULL!	4	#NULL!	5	1	#NULL!	1	2	#NULL!	1	2	3	0	3	1	2	2	1	1	1	2	2	2	2	2	2	1	3	1	1	1	1	0	1	1	1	1	2	1	2	2	2	1
47	2	1	#NULL!	#NULL!	#NULL!	1	#NULL!	4	#NULL!	7	0	#NULL!	1	2	#NULL!	1	2	0	2	2	1	3	2	2	1	2	2	2	2	2	2	2	1	2	1	1	1	1	1	1	2	2	1	0	2	1	1	1	1
44	2	1	#NULL!	#NULL!	#NULL!	1	#NULL!	4	#NULL!	7	1	#NULL!	1	2	#NULL!	1	2	2	0	1	2	2	2	3	1	2	2	0	1	3	3	2	1	3	1	1	2	1	1	1	2	2	2	2	1	1	1	0	2
30	2	1	#NULL!	#NULL!	#NULL!	1	#NULL!	4	#NULL!	5	2	#NULL!	1	2	#NULL!	1	2	2	1	2	2	3	2	2	2	2	1	2	2	2	3	2	2	3	1	2	1	1	1	0	0	2	2	1	2	2	1	1	1
35	2	1	#NULL!	#NULL!	#NULL!	1	#NULL!	4	#NULL!	8	2	#NULL!	1	2	#NULL!	1	3	2	1	1	2	2	0	2	1	0	2	0	2	1	1	1	1	2	1	1	1	1	1	1	1	2	2	0	1	1	1	2	1
54	2	2	#NULL!	#NULL!	#NULL!	1	#NULL!	4	#NULL!	7	1	#NULL!	1	2	#NULL!	1	3	1	1	0	0	3	1	3	0	0	3	0	3	1	1	2	2	3	2	2	2	2	1	1	0	1	2	1	1	1	0	1	1
45	2	1	#NULL!	#NULL!	#NULL!	1	#NULL!	4	#NULL!	7	1	#NULL!	1	2	#NULL!	1	3	3	3	0	1	3	0	3	0	0	2	2	3	1	2	2	0	0	1	1	2	1	1	0	0	1	2	1	1	2	2	0	0
31	2	1	#NULL!	#NULL!	#NULL!	1	#NULL!	4	#NULL!	6	0	#NULL!	1	2	#NULL!	1	3	1	1	3	2	3	2	2	0	0	2	3	3	1	1	2	0	3	2	2	2	2	2	0	1	2	2	2	2	0	1	1	2
51	2	1	#NULL!	#NULL!	#NULL!	1	#NULL!	4	#NULL!	6	1	#NULL!	1	2	#NULL!	1	3	2	2	3	2	2	2	2	1	2	2	2	2	1	2	2	2	2	1	1	1	1	0	0	2	2	2	2	1	1	2	1	1
55	2	1	#NULL!	#NULL!	#NULL!	1	#NULL!	4	#NULL!	7	2	#NULL!	1	2	#NULL!	1	3	3	1	3	0	3	2	2	0	3	3	2	3	2	2	2	0	3	2	1	2	2	1	1	0	2	2	2	2	2	2	1	1
35	2	1	#NULL!	#NULL!	#NULL!	1	#NULL!	4	#NULL!	6	2	#NULL!	1	2	#NULL!	1	3	2	0	2	2	3	1	1	0	2	3	3	3	3	3	3	1	3	1	2	2	2	2	2	1	2	2	2	2	1	1	2	2
50	2	1	#NULL!	#NULL!	#NULL!	1	#NULL!	4	#NULL!	7	0	#NULL!	1	2	#NULL!	1	3	1	1	0	3	3	3	2	1	2	2	3	1	3	3	3	2	2	1	1	2	2	1	2	2	2	2	2	2	2	2	2	1
41	2	1	#NULL!	#NULL!	#NULL!	1	#NULL!	4	#NULL!	7	0	#NULL!	1	2	#NULL!	1	3	3	1	3	2	3	3	3	1	2	1	2	1	2	2	2	1	3	1	2	2	1	1	0	2	2	2	2	2	0	0	2	1
37	2	1	#NULL!	#NULL!	#NULL!	1	#NULL!	4	#NULL!	2	0	#NULL!	1	2	#NULL!	1	3	2	0	3	3	3	3	2	2	3	2	2	3	0	1	2	3	3	2	2	2	2	0	2	1	1	2	1	2	1	2	1	1
37	2	1	#NULL!	#NULL!	#NULL!	1	#NULL!	4	#NULL!	7	1	#NULL!	1	2	#NULL!	1	3	2	1	2	3	2	2	2	1	2	2	3	1	3	3	3	2	3	1	1	1	1	1	0	0	1	1	0	1	2	2	1	1
34	2	1	#NULL!	#NULL!	#NULL!	1	#NULL!	4	#NULL!	4	2	#NULL!	1	2	#NULL!	1	3	3	0	3	2	3	3	2	3	1	1	3	3	3	3	3	2	3	0	2	2	1	2	0	2	2	2	2	2	1	1	2	1
57	1	2	#NULL!	1	1	#NULL!	#NULL!	2	#NULL!	6	1	#NULL!	1	2	#NULL!	1	0	1	0	2	0	2	1	3	0	0	0	0	1	1	3	0	0	2	0	1	1	0	0	1	1	0	0	2	0	0	1	1	0
57	1	1	#NULL!	1	1	#NULL!	#NULL!	2	#NULL!	6	1	#NULL!	1	2	#NULL!	1	1	1	0	2	0	2	1	3	0	0	0	2	1	1	3	0	0	3	0	1	1	0	0	1	0	0	1	1	0	0	1	1	0
23	2	1	#NULL!	1	1	#NULL!	#NULL!	2	#NULL!	7	0	#NULL!	1	2	#NULL!	1	2	1	2	3	2	2	2	2	2	3	2	1	2	2	3	2	3	2	0	1	1	1	1	1	0	1	1	1	2	1	2	1	0
27	2	2	#NULL!	1	1	#NULL!	#NULL!	2	#NULL!	7	0	#NULL!	1	2	#NULL!	1	3	1	3	3	3	3	3	2	3	3	1	3	2	2	3	3	2	3	1	2	2	1	1	1	0	2	2	0	2	1	2	2	2
30	2	1	#NULL!	#NULL!	1	#NULL!	#NULL!	3	#NULL!	8	0	#NULL!	1	2	#NULL!	1	3	1	2	3	2	3	2	1	2	1	1	2	2	3	3	2	3	2	1	1	1	1	1	1	0	2	0	1	2	1	1	1	1
27	#NULL!	1	#NULL!	1	#NULL!	#NULL!	#NULL!	2	#NULL!	8	0	#NULL!	1	2	#NULL!	1	2	2	2	2	2	2	1	2	1	1	2	2	1	2	3	2	2	2	1	0	0	0	0	1	0	2	0	1	1	0	2	0	1
51	#NULL!	1	#NULL!	1	#NULL!	#NULL!	#NULL!	2	#NULL!	8	0	#NULL!	1	2	#NULL!	1	3	3	0	0	2	3	0	2	1	0	3	1	3	1	3	3	0	3	2	2	2	1	0	2	0	2	1	1	2	2	2	1	1
55	#NULL!	2	#NULL!	1	#NULL!	#NULL!	#NULL!	2	#NULL!	8	2	#NULL!	1	2	#NULL!	1	3	3	2	2	1	2	1	2	0	0	2	2	3	1	3	2	1	3	1	2	2	1	1	1	1	0	1	2	0	0	0	1	0
71	1	1	#NULL!	1	#NULL!	#NULL!	#NULL!	2	#NULL!	7	0	#NULL!	1	2	#NULL!	1	0	1	0	0	0	3	0	3	0	1	0	0	1	2	2	1	0	1	0	0	0	0	0	0	1	2	2	2	2	1	2	2	1
43	1	1	#NULL!	1	#NULL!	#NULL!	#NULL!	2	#NULL!	8	1	#NULL!	1	2	#NULL!	1	0	1	2	2	0	2	0	1	0	0	1	0	1	2	2	0	1	2	0	1	1	0	0	1	0	0	1	0	0	2	2	0	0
61	1	1	#NULL!	1	#NULL!	#NULL!	#NULL!	2	#NULL!	7	0	#NULL!	1	2	#NULL!	1	1	1	1	3	2	3	3	#NULL!	#NULL!	1	2	1	3	#NULL!	2	2	1	3	1	1	#NULL!	1	1	1	2	2	2	2	2	1	2	2	2
58	1	2	#NULL!	1	#NULL!	#NULL!	#NULL!	2	#NULL!	7	1	#NULL!	1	2	#NULL!	1	1	1	0	0	1	1	0	1	2	0	1	0	1	1	2	1	2	0	0	1	0	0	0	0	0	0	0	0	1	0	1	0	1
35	1	1	#NULL!	1	#NULL!	#NULL!	#NULL!	2	#NULL!	8	1	#NULL!	1	2	#NULL!	1	1	1	0	0	1	1	0	0	1	0	1	1	2	2	2	0	1	2	1	1	1	0	0	0	0	1	1	0	0	1	0	1	0
61	1	1	#NULL!	1	#NULL!	#NULL!	#NULL!	2	#NULL!	8	0	#NULL!	1	2	#NULL!	1	1	0	2	1	2	1	0	1	0	0	0	0	1	2	2	0	2	1	0	0	1	0	0	1	0	1	0	0	1	1	1	1	0
52	1	1	#NULL!	1	#NULL!	#NULL!	#NULL!	2	#NULL!	8	0	#NULL!	1	2	#NULL!	1	1	3	0	2	2	2	1	2	0	0	1	2	2	2	3	1	0	2	0	0	0	0	0	0	0	2	2	2	1	1	2	2	1
49	1	1	#NULL!	1	#NULL!	#NULL!	#NULL!	2	#NULL!	5	0	#NULL!	1	2	#NULL!	1	2	2	0	0	2	2	0	0	0	0	0	2	1	0	0	0	0	2	0	1	1	0	0	0	0	0	1	0	1	0	0	0	0
64	1	1	#NULL!	1	#NULL!	#NULL!	#NULL!	2	#NULL!	5	1	#NULL!	1	2	#NULL!	1	2	2	0	0	0	3	0	0	0	0	2	2	2	0	0	2	0	2	1	1	2	0	0	1	2	2	2	2	2	2	2	1	1
48	1	1	#NULL!	1	#NULL!	#NULL!	#NULL!	2	#NULL!	7	0	#NULL!	1	2	#NULL!	1	2	2	0	1	1	3	1	2	0	0	2	0	2	0	0	0	0	2	1	1	1	0	0	1	2	2	2	2	0	0	0	0	0
30	1	1	#NULL!	1	#NULL!	#NULL!	#NULL!	2	#NULL!	5	2	#NULL!	1	2	#NULL!	1	2	0	1	1	0	2	2	2	0	1	1	1	0	1	2	1	0	2	1	0	0	0	0	0	1	1	0	1	0	1	0	0	0
43	1	1	#NULL!	1	#NULL!	#NULL!	#NULL!	2	#NULL!	7	1	#NULL!	1	2	#NULL!	1	2	0	2	1	3	1	0	2	2	2	0	0	1	0	1	0	0	2	1	1	1	0	0	0	0	0	0	0	0	0	0	0	0
31	1	1	#NULL!	1	#NULL!	#NULL!	#NULL!	2	#NULL!	8	1	#NULL!	1	2	#NULL!	1	2	0	2	0	0	0	0	1	0	2	0	2	0	3	3	1	2	2	0	0	0	0	0	0	0	2	2	0	0	0	0	1	1
67	1	1	#NULL!	1	#NULL!	#NULL!	#NULL!	2	#NULL!	8	1	#NULL!	1	2	#NULL!	1	2	2	0	0	1	2	0	2	1	1	1	2	2	2	0	0	0	2	0	1	1	0	0	2	0	0	1	0	1	2	1	1	0
48	1	1	#NULL!	1	#NULL!	#NULL!	#NULL!	2	#NULL!	7	1	#NULL!	1	2	#NULL!	1	2	1	0	2	0	2	2	2	0	0	1	0	1	1	2	2	0	2	1	1	0	0	0	1	0	0	1	0	0	1	1	2	0
48	1	1	#NULL!	1	#NULL!	#NULL!	#NULL!	2	#NULL!	7	0	#NULL!	1	2	#NULL!	1	2	2	0	2	2	2	1	2	0	1	1	0	3	0	1	1	0	2	0	1	1	1	1	1	2	2	2	2	0	0	0	1	1
57	1	1	#NULL!	1	#NULL!	#NULL!	#NULL!	2	#NULL!	6	0	#NULL!	1	2	#NULL!	1	2	0	1	2	3	2	1	1	2	1	0	1	1	1	1	1	2	1	1	0	1	0	0	2	1	1	1	1	1	1	0	0	0
61	1	1	#NULL!	1	#NULL!	#NULL!	#NULL!	2	#NULL!	7	0	#NULL!	1	2	#NULL!	1	2	1	0	2	1	2	1	2	0	0	2	2	1	2	2	1	0	2	0	0	0	0	0	1	0	1	1	1	0	0	0	1	0
27	1	1	#NULL!	1	#NULL!	#NULL!	#NULL!	2	#NULL!	6	2	#NULL!	1	2	#NULL!	1	2	1	1	1	1	2	1	2	1	1	1	2	1	1	2	1	1	2	1	1	1	0	0	0	1	2	1	1	1	1	1	0	0
58	1	1	#NULL!	1	#NULL!	#NULL!	#NULL!	2	#NULL!	8	0	#NULL!	1	2	#NULL!	1	2	2	1	1	1	2	1	1	0	0	0	2	2	2	3	1	1	2	0	1	1	1	0	0	0	1	2	0	1	1	0	1	0
51	1	1	#NULL!	1	#NULL!	#NULL!	#NULL!	2	#NULL!	5	2	#NULL!	1	2	#NULL!	1	2	1	1	2	1	2	2	2	1	1	1	1	1	1	2	1	1	2	1	1	1	0	1	0	1	2	2	1	1	1	1	0	0
53	1	1	#NULL!	1	#NULL!	#NULL!	#NULL!	2	#NULL!	8	0	#NULL!	1	2	#NULL!	1	2	2	2	2	2	2	1	1	1	1	2	1	2	0	0	1	1	2	2	2	1	2	1	0	0	1	1	0	1	2	1	1	0
30	1	1	#NULL!	1	#NULL!	#NULL!	#NULL!	2	#NULL!	5	2	#NULL!	1	2	#NULL!	1	2	1	1	2	1	2	1	2	0	1	2	2	1	1	2	1	2	2	1	1	1	1	1	0	1	1	1	2	1	1	1	0	0
37	1	1	#NULL!	1	#NULL!	#NULL!	#NULL!	2	#NULL!	5	2	#NULL!	1	2	#NULL!	1	2	0	1	2	0	2	1	2	1	2	2	2	1	1	2	2	0	3	1	1	0	0	0	0	1	2	2	1	1	1	1	1	1
55	1	1	#NULL!	1	#NULL!	#NULL!	#NULL!	2	#NULL!	8	0	#NULL!	1	2	#NULL!	1	2	2	0	1	1	2	2	3	0	1	2	0	2	3	2	1	0	2	#NULL!	0	1	0	0	1	1	1	2	1	#NULL!	1	1	2	1
45	1	1	#NULL!	1	#NULL!	#NULL!	#NULL!	2	#NULL!	6	0	#NULL!	1	2	#NULL!	1	2	2	0	1	1	2	0	1	2	1	1	2	2	2	2	1	2	2	1	1	1	0	1	1	1	2	1	0	1	1	2	1	1
32	1	2	#NULL!	1	#NULL!	#NULL!	#NULL!	2	#NULL!	7	1	#NULL!	1	2	#NULL!	1	2	3	1	0	3	1	2	0	0	0	0	2	2	2	2	1	3	2	0	2	0	0	0	0	0	1	0	0	1	1	1	1	1
38	1	1	#NULL!	1	#NULL!	#NULL!	#NULL!	2	#NULL!	7	1	#NULL!	1	2	#NULL!	1	2	2	2	3	0	3	0	1	1	2	1	0	0	0	3	1	2	3	0	1	1	0	0	0	0	0	1	0	1	1	1	2	0
44	1	2	#NULL!	1	#NULL!	#NULL!	#NULL!	2	#NULL!	8	2	#NULL!	1	2	#NULL!	1	2	1	1	2	2	2	1	2	2	3	0	0	2	1	3	0	1	2	0	1	1	0	0	0	0	1	0	0	0	1	1	1	#NULL!
52	1	2	#NULL!	1	#NULL!	#NULL!	#NULL!	2	#NULL!	8	0	#NULL!	1	2	#NULL!	1	2	1	2	2	1	2	1	2	0	1	2	1	2	2	2	1	1	2	1	1	1	1	1	0	1	2	2	1	1	2	1	1	1
33	1	1	#NULL!	1	#NULL!	#NULL!	#NULL!	2	#NULL!	8	0	#NULL!	1	2	#NULL!	1	2	1	0	2	2	2	1	2	2	0	2	1	1	2	2	1	1	3	1	1	1	0	0	0	0	1	0	0	2	1	1	2	1
28	1	1	#NULL!	1	#NULL!	#NULL!	#NULL!	2	#NULL!	8	1	#NULL!	1	2	#NULL!	1	2	3	2	1	1	3	1	1	0	1	1	2	2	0	2	1	1	3	0	1	1	1	0	2	0	2	0	1	2	0	2	0	1
25	1	1	#NULL!	1	#NULL!	#NULL!	#NULL!	2	#NULL!	8	0	#NULL!	1	2	#NULL!	1	2	2	1	2	0	3	2	2	1	1	1	1	2	2	2	0	2	2	1	1	2	1	0	0	0	1	1	1	0	2	2	0	0
56	1	1	#NULL!	1	#NULL!	#NULL!	#NULL!	2	#NULL!	8	1	#NULL!	1	2	#NULL!	1	2	1	1	2	1	2	1	2	1	2	1	1	2	2	2	1	2	2	1	1	1	1	1	1	0	1	1	1	0	0	2	2	1
39	1	1	#NULL!	1	#NULL!	#NULL!	#NULL!	2	#NULL!	7	1	#NULL!	1	2	#NULL!	1	2	2	1	2	1	2	1	2	0	1	2	2	2	1	2	2	0	3	1	1	2	1	1	2	1	2	2	2	1	0	0	1	1
42	1	2	#NULL!	1	#NULL!	#NULL!	#NULL!	2	#NULL!	5	2	#NULL!	1	2	#NULL!	1	2	1	1	2	1	2	2	2	1	1	2	2	2	1	2	1	2	2	1	1	1	1	1	1	1	2	1	1	2	1	2	0	0
52	1	1	#NULL!	1	#NULL!	#NULL!	#NULL!	2	#NULL!	8	0	#NULL!	1	2	#NULL!	1	2	2	1	2	1	2	2	2	1	1	2	0	2	2	2	1	1	3	0	1	1	0	0	0	0	2	0	0	0	1	2	1	1
48	1	1	#NULL!	1	#NULL!	#NULL!	#NULL!	2	#NULL!	6	1	#NULL!	1	2	#NULL!	1	2	1	3	2	0	2	1	1	0	2	2	2	2	3	3	1	0	2	1	1	0	0	0	0	0	0	0	1	2	0	0	1	1
30	1	2	#NULL!	1	#NULL!	#NULL!	#NULL!	2	#NULL!	7	0	#NULL!	1	2	#NULL!	1	2	1	0	3	3	1	0	1	2	0	3	0	3	3	3	2	1	1	0	0	1	0	0	0	0	0	2	0	1	2	1	2	1
41	1	1	#NULL!	1	#NULL!	#NULL!	#NULL!	2	#NULL!	6	2	#NULL!	1	2	#NULL!	1	2	1	1	2	1	2	2	2	1	2	2	1	1	2	3	2	1	2	1	1	1	1	1	1	1	1	1	1	1	1	1	0	0
36	1	1	#NULL!	1	#NULL!	#NULL!	#NULL!	2	#NULL!	7	0	#NULL!	1	2	#NULL!	1	2	3	1	1	3	2	0	2	2	1	2	1	2	1	2	1	2	2	1	1	1	1	1	2	1	2	1	0	0	1	0	1	1
55	1	2	#NULL!	1	#NULL!	#NULL!	#NULL!	2	#NULL!	7	1	#NULL!	1	2	#NULL!	1	2	2	0	2	2	2	1	2	1	2	2	1	2	2	2	2	1	2	1	1	1	1	1	1	1	0	2	0	0	1	1	0	1
42	1	1	#NULL!	1	#NULL!	#NULL!	#NULL!	2	#NULL!	8	1	#NULL!	1	2	#NULL!	1	2	2	0	2	0	2	2	3	0	1	1	2	2	3	3	1	1	3	1	1	1	0	0	0	1	2	2	2	1	1	2	2	1
52	1	1	#NULL!	1	#NULL!	#NULL!	#NULL!	2	#NULL!	6	2	#NULL!	1	2	#NULL!	1	2	1	1	2	1	2	2	2	0	2	2	1	2	2	2	2	2	3	1	2	1	1	1	1	1	2	2	1	1	1	1	0	0
53	1	1	#NULL!	1	#NULL!	#NULL!	#NULL!	2	#NULL!	8	0	#NULL!	1	2	#NULL!	1	2	1	0	2	2	2	1	2	1	1	3	3	2	2	2	1	2	2	1	2	1	1	1	1	0	2	2	2	2	2	2	2	2
36	1	2	#NULL!	1	#NULL!	#NULL!	#NULL!	2	#NULL!	8	0	#NULL!	1	2	#NULL!	1	2	3	2	1	2	3	0	0	2	0	2	2	0	2	3	2	2	3	1	2	2	1	1	2	1	2	2	2	1	0	1	0	0
42	1	1	#NULL!	1	#NULL!	#NULL!	#NULL!	2	#NULL!	8	1	#NULL!	1	2	#NULL!	1	2	3	1	2	1	1	1	2	1	0	2	1	3	2	3	1	2	3	2	2	2	1	2	1	0	0	1	0	2	2	1	1	0
20	1	1	#NULL!	1	#NULL!	#NULL!	#NULL!	2	#NULL!	6	1	#NULL!	1	2	#NULL!	1	2	2	2	2	3	1	1	2	1	2	1	2	2	2	1	1	2	2	0	0	1	0	1	0	0	0	0	0	1	0	1	0	1
43	1	#NULL!	#NULL!	1	#NULL!	#NULL!	#NULL!	2	#NULL!	6	0	#NULL!	1	2	#NULL!	1	2	2	2	2	3	2	2	0	2	2	0	3	1	2	3	0	2	2	0	1	1	0	0	0	0	2	1	1	1	2	2	1	0
50	1	2	#NULL!	1	#NULL!	#NULL!	#NULL!	2	#NULL!	8	1	#NULL!	1	2	#NULL!	1	2	2	1	2	1	2	1	2	2	1	2	2	1	3	2	2	1	3	1	1	1	1	1	0	1	1	1	1	2	1	1	0	1
51	1	1	#NULL!	1	#NULL!	#NULL!	#NULL!	2	#NULL!	8	1	#NULL!	1	2	#NULL!	1	2	2	2	2	0	2	1	2	0	2	2	3	2	3	3	1	0	3	1	2	1	1	1	1	1	1	2	2	2	2	2	2	1
30	1	1	#NULL!	1	#NULL!	#NULL!	#NULL!	2	#NULL!	8	0	#NULL!	1	2	#NULL!	1	2	2	1	2	3	1	2	2	2	1	0	2	2	2	2	1	2	3	1	2	1	1	1	0	1	2	2	1	1	1	1	1	1
37	1	1	#NULL!	1	#NULL!	#NULL!	#NULL!	2	#NULL!	7	0	#NULL!	1	2	#NULL!	1	2	1	2	3	2	2	2	2	1	0	3	2	2	1	1	3	1	2	1	1	1	1	0	2	0	0	1	0	1	2	2	2	1
33	1	1	#NULL!	1	#NULL!	#NULL!	#NULL!	2	#NULL!	7	0	#NULL!	1	2	#NULL!	1	2	2	2	2	2	3	2	1	1	1	1	2	2	2	2	2	2	2	1	1	1	1	1	1	0	1	1	1	1	1	1	1	1
39	1	1	#NULL!	1	#NULL!	#NULL!	#NULL!	2	#NULL!	8	1	#NULL!	1	2	#NULL!	1	2	2	1	1	2	3	1	2	2	3	2	1	2	2	3	1	1	2	1	1	2	2	1	1	0	1	2	2	1	1	0	0	0
59	1	2	#NULL!	1	#NULL!	#NULL!	#NULL!	2	#NULL!	6	0	#NULL!	1	2	#NULL!	1	2	1	1	2	2	2	2	2	1	1	2	2	2	2	3	2	2	3	1	1	1	1	1	1	1	2	2	1	1	0	1	0	0
64	1	1	#NULL!	1	#NULL!	#NULL!	#NULL!	2	#NULL!	7	1	#NULL!	1	2	#NULL!	1	2	2	0	3	3	3	3	2	0	2	2	2	3	1	1	1	1	3	1	0	1	0	0	1	1	2	2	1	0	2	2	1	0
55	1	1	#NULL!	1	#NULL!	#NULL!	#NULL!	2	#NULL!	8	0	#NULL!	1	2	#NULL!	1	2	1	2	2	3	3	1	1	2	1	1	2	2	3	3	2	2	2	2	1	2	2	2	1	0	2	1	1	#NULL!	0	1	1	1
35	1	1	#NULL!	1	#NULL!	#NULL!	#NULL!	2	#NULL!	8	0	#NULL!	1	2	#NULL!	1	2	2	3	3	2	2	2	2	1	1	1	2	2	2	3	1	3	2	1	2	1	1	1	1	2	2	2	2	0	0	0	0	1
62	1	1	#NULL!	1	#NULL!	#NULL!	#NULL!	2	#NULL!	7	1	#NULL!	1	2	#NULL!	1	2	1	3	2	3	3	2	1	1	3	3	1	2	1	3	3	2	1	2	2	2	2	2	2	1	2	2	1	2	1	2	1	1
56	1	1	#NULL!	1	#NULL!	#NULL!	#NULL!	2	#NULL!	5	0	#NULL!	1	2	#NULL!	1	2	1	2	2	3	3	2	2	2	2	2	3	2	0	2	2	3	3	1	1	1	1	1	0	0	0	1	0	1	0	2	2	1
31	1	1	#NULL!	1	#NULL!	#NULL!	#NULL!	2	#NULL!	7	1	#NULL!	1	2	#NULL!	1	2	2	2	3	1	3	3	3	2	3	0	2	2	2	3	1	2	2	1	2	1	1	1	1	0	2	0	0	2	1	2	2	1
38	1	2	#NULL!	1	#NULL!	#NULL!	#NULL!	2	#NULL!	8	1	#NULL!	1	2	#NULL!	1	2	3	0	3	3	3	3	3	1	3	2	2	3	3	3	3	0	3	2	2	2	2	2	2	1	2	2	2	1	0	2	1	2
32	1	1	#NULL!	1	#NULL!	#NULL!	#NULL!	2	#NULL!	8	0	#NULL!	1	2	#NULL!	1	2	1	1	3	3	3	2	3	3	1	3	2	3	3	3	2	2	3	1	2	2	2	1	2	2	2	2	2	1	1	1	2	0
42	1	1	#NULL!	1	#NULL!	#NULL!	#NULL!	2	#NULL!	5	0	#NULL!	1	2	#NULL!	1	3	2	1	2	3	2	0	1	1	1	3	1	1	2	1	#NULL!	1	3	1	2	2	2	1	0	2	2	2	2	1	0	1	2	1
53	1	1	#NULL!	1	#NULL!	#NULL!	#NULL!	2	#NULL!	8	1	#NULL!	1	2	#NULL!	1	3	2	0	0	0	1	0	2	0	1	3	1	3	0	0	2	0	2	1	1	1	1	1	1	1	2	2	2	0	0	2	1	0
63	1	1	#NULL!	1	#NULL!	#NULL!	#NULL!	2	#NULL!	5	0	#NULL!	1	2	#NULL!	1	3	2	0	2	2	2	1	1	1	1	0	1	1	1	0	1	0	2	1	1	2	1	1	0	2	2	2	2	1	2	0	2	1
57	1	1	#NULL!	1	#NULL!	#NULL!	#NULL!	2	#NULL!	8	1	#NULL!	1	2	#NULL!	1	3	2	0	0	0	3	0	2	0	2	2	2	3	1	0	1	0	2	1	2	2	1	1	1	0	1	2	1	2	1	2	1	1
61	1	1	#NULL!	1	#NULL!	#NULL!	#NULL!	2	#NULL!	6	2	#NULL!	1	2	#NULL!	1	3	3	0	1	0	3	0	3	0	1	3	2	2	0	0	2	0	2	1	#NULL!	2	1	#NULL!	1	2	2	2	2	1	0	0	2	0
55	1	1	#NULL!	1	#NULL!	#NULL!	#NULL!	2	#NULL!	8	0	#NULL!	1	2	#NULL!	1	3	1	0	2	3	2	2	2	0	0	2	1	2	0	3	0	0	2	0	1	1	0	1	0	2	2	2	2	1	1	2	0	1
58	1	1	#NULL!	1	#NULL!	#NULL!	#NULL!	2	#NULL!	8	0	#NULL!	1	2	#NULL!	1	3	2	1	2	2	2	1	2	1	1	0	0	3	2	2	1	1	0	1	2	2	2	0	1	1	1	2	0	1	2	0	0	0
62	1	1	#NULL!	1	#NULL!	#NULL!	#NULL!	2	#NULL!	7	0	#NULL!	1	2	#NULL!	1	3	2	0	0	2	2	0	3	0	1	0	2	2	2	2	1	2	2	1	1	2	1	2	0	1	0	1	0	1	2	1	2	0
35	1	1	#NULL!	1	#NULL!	#NULL!	#NULL!	2	#NULL!	8	0	#NULL!	1	2	#NULL!	1	3	2	0	2	3	2	2	2	1	0	1	0	2	1	1	2	0	3	1	1	2	1	1	0	1	2	2	2	1	0	1	2	2
55	1	1	#NULL!	1	#NULL!	#NULL!	#NULL!	2	#NULL!	8	1	#NULL!	1	2	#NULL!	1	3	2	0	2	3	2	0	2	2	2	1	0	1	2	2	0	1	2	1	2	2	1	1	0	0	0	0	1	2	1	2	1	0
45	1	1	#NULL!	1	#NULL!	#NULL!	#NULL!	2	#NULL!	8	0	#NULL!	1	2	#NULL!	1	3	1	0	0	3	3	0	1	2	2	3	0	1	2	2	2	1	2	0	2	1	1	0	2	1	1	2	0	2	2	2	1	1
51	1	1	#NULL!	1	#NULL!	#NULL!	#NULL!	2	#NULL!	8	0	#NULL!	1	2	#NULL!	1	3	2	1	1	1	3	0	1	2	0	3	0	3	2	3	1	0	3	1	1	1	1	0	2	0	1	0	1	2	2	2	2	1
38	1	1	#NULL!	1	#NULL!	#NULL!	#NULL!	2	#NULL!	7	0	#NULL!	1	2	#NULL!	1	3	1	0	2	3	2	1	1	1	0	3	1	2	2	3	1	0	3	1	2	1	1	1	0	0	0	0	1	0	0	0	1	1
41	1	1	#NULL!	1	#NULL!	#NULL!	#NULL!	2	#NULL!	8	1	#NULL!	1	2	#NULL!	1	3	1	1	2	1	3	2	2	0	1	2	2	2	1	1	2	0	3	1	2	2	2	1	2	2	2	2	2	2	1	1	2	1
53	1	1	#NULL!	1	#NULL!	#NULL!	#NULL!	2	#NULL!	8	1	#NULL!	1	2	#NULL!	1	3	1	1	0	3	3	1	1	2	1	1	2	2	1	2	1	2	2	1	1	1	0	0	1	1	2	2	2	2	2	1	0	1
41	1	1	#NULL!	1	#NULL!	#NULL!	#NULL!	2	#NULL!	8	2	#NULL!	1	2	#NULL!	1	3	1	1	2	1	2	2	2	0	1	2	2	1	1	2	2	2	3	1	1	1	1	0	0	2	2	2	1	1	2	1	0	0
51	1	2	#NULL!	1	#NULL!	#NULL!	#NULL!	2	#NULL!	8	0	#NULL!	1	2	#NULL!	1	3	2	0	1	2	3	2	2	0	1	3	1	3	1	1	2	0	3	0	1	1	1	0	0	1	2	2	2	2	2	2	1	1
52	1	1	#NULL!	1	#NULL!	#NULL!	#NULL!	2	#NULL!	8	1	#NULL!	1	2	#NULL!	1	3	3	0	2	2	2	3	2	0	1	1	1	1	2	3	1	0	3	2	2	2	1	0	0	2	2	1	1	1	2	2	2	0
49	1	1	#NULL!	1	#NULL!	#NULL!	#NULL!	2	#NULL!	5	1	#NULL!	1	2	#NULL!	1	3	2	1	2	1	3	2	3	0	1	1	3	2	0	2	1	1	3	1	1	2	1	0	0	2	1	2	2	0	1	0	1	0
26	1	1	#NULL!	1	#NULL!	#NULL!	#NULL!	2	#NULL!	8	2	#NULL!	1	2	#NULL!	1	3	1	1	2	1	2	2	2	1	2	2	2	2	1	2	2	2	2	1	1	2	1	1	1	1	2	2	1	1	1	1	0	0
48	1	1	#NULL!	1	#NULL!	#NULL!	#NULL!	2	#NULL!	5	2	#NULL!	1	2	#NULL!	1	3	1	1	2	0	2	2	2	0	2	2	2	2	2	3	2	1	3	1	2	1	1	1	1	1	2	1	1	1	2	1	1	0
48	1	1	#NULL!	1	#NULL!	#NULL!	#NULL!	2	#NULL!	7	0	#NULL!	1	2	#NULL!	1	3	1	1	3	2	2	2	2	2	2	1	1	2	2	2	2	2	1	0	1	1	0	0	1	1	2	2	1	1	2	1	1	0
55	1	1	#NULL!	1	#NULL!	#NULL!	#NULL!	2	#NULL!	7	1	#NULL!	1	2	#NULL!	1	3	1	0	0	2	3	0	3	0	2	1	3	2	3	3	1	3	3	1	2	2	2	1	2	2	2	2	2	1	1	1	2	1
61	1	1	#NULL!	1	#NULL!	#NULL!	#NULL!	2	#NULL!	8	0	#NULL!	1	2	#NULL!	1	3	3	2	1	3	2	2	1	1	1	2	1	2	1	2	2	2	3	0	1	1	0	0	1	1	2	2	2	1	1	0	1	1
41	1	1	#NULL!	1	#NULL!	#NULL!	#NULL!	2	#NULL!	7	1	#NULL!	1	2	#NULL!	1	3	3	1	2	2	2	2	2	1	0	2	1	3	1	3	2	1	3	2	2	2	2	2	2	0	0	2	1	2	2	1	2	1
31	1	1	#NULL!	1	#NULL!	#NULL!	#NULL!	2	#NULL!	8	0	#NULL!	1	2	#NULL!	1	3	3	2	1	2	2	0	2	2	2	2	2	2	2	3	1	1	3	1	1	2	2	1	0	0	2	2	2	2	2	2	2	1
41	1	1	#NULL!	1	#NULL!	#NULL!	#NULL!	2	#NULL!	8	2	#NULL!	1	2	#NULL!	1	3	1	1	3	1	2	2	2	1	2	2	2	2	2	3	2	2	3	1	2	1	1	1	1	2	2	2	1	1	2	1	0	0
22	1	1	#NULL!	1	#NULL!	#NULL!	#NULL!	2	#NULL!	3	2	#NULL!	1	2	#NULL!	1	3	1	3	3	1	2	2	2	0	2	2	2	2	2	3	2	2	2	1	2	1	1	1	1	1	2	1	1	2	1	1	1	1
61	1	1	#NULL!	1	#NULL!	#NULL!	#NULL!	2	#NULL!	8	1	#NULL!	1	2	#NULL!	1	3	1	2	2	2	3	2	2	2	1	2	2	2	2	3	2	1	2	2	2	2	1	1	1	0	2	1	0	1	1	1	1	1
29	1	2	#NULL!	1	#NULL!	#NULL!	#NULL!	2	#NULL!	4	0	#NULL!	1	2	#NULL!	1	3	3	1	1	2	3	2	1	1	2	2	2	2	2	2	3	2	2	1	2	2	2	2	1	1	1	1	1	2	1	2	2	2
37	1	1	#NULL!	1	#NULL!	#NULL!	#NULL!	2	#NULL!	5	2	#NULL!	1	2	#NULL!	1	3	3	2	1	3	1	0	3	2	1	0	3	0	2	3	3	3	3	1	2	2	2	1	0	0	0	2	2	2	2	2	2	2
34	1	1	#NULL!	1	#NULL!	#NULL!	#NULL!	2	#NULL!	8	0	#NULL!	1	2	#NULL!	1	3	2	0	3	2	3	2	2	1	2	3	2	2	0	2	3	2	3	1	2	1	1	1	1	2	2	2	2	1	1	1	1	1
62	1	1	#NULL!	1	#NULL!	#NULL!	#NULL!	2	#NULL!	6	0	#NULL!	1	2	#NULL!	1	3	2	1	2	2	3	2	2	1	2	2	1	3	2	3	2	1	3	1	1	2	1	0	2	2	2	1	2	2	1	2	2	2
34	1	1	#NULL!	1	#NULL!	#NULL!	#NULL!	2	#NULL!	6	0	#NULL!	1	2	#NULL!	1	3	2	2	3	2	1	2	1	2	0	2	3	2	3	3	2	2	3	1	2	1	1	2	0	0	0	0	1	1	1	0	0	0
63	1	1	#NULL!	1	#NULL!	#NULL!	#NULL!	2	#NULL!	8	0	#NULL!	1	2	#NULL!	1	3	3	2	3	2	2	2	3	1	0	2	2	3	2	3	1	1	3	1	2	2	2	0	1	0	1	2	1	0	1	2	2	0
45	1	1	#NULL!	1	#NULL!	#NULL!	#NULL!	2	#NULL!	8	1	#NULL!	1	2	#NULL!	1	3	2	2	3	2	2	2	2	1	1	2	1	3	2	2	3	2	3	1	2	2	1	2	1	1	1	2	2	2	1	2	2	1
43	1	2	#NULL!	1	#NULL!	#NULL!	#NULL!	2	#NULL!	8	0	#NULL!	1	2	#NULL!	1	3	2	2	1	2	1	2	2	2	1	2	2	3	3	3	2	3	3	2	2	2	2	1	0	2	2	1	2	1	2	2	2	1
55	1	2	#NULL!	1	#NULL!	#NULL!	#NULL!	2	#NULL!	5	1	#NULL!	1	2	#NULL!	1	3	1	2	1	2	3	0	2	2	3	2	3	3	2	3	2	2	3	2	2	2	2	2	0	0	0	2	0	1	0	2	1	1
55	1	1	#NULL!	1	#NULL!	#NULL!	#NULL!	2	#NULL!	6	1	#NULL!	1	2	#NULL!	1	3	3	2	3	3	2	0	1	3	3	1	3	3	1	3	3	3	0	2	2	2	2	1	0	0	0	0	0	2	0	1	2	1
52	1	1	#NULL!	1	#NULL!	#NULL!	#NULL!	2	#NULL!	6	0	#NULL!	1	2	#NULL!	1	3	2	2	2	2	3	1	2	0	3	3	3	3	2	2	2	2	3	0	2	2	1	0	1	1	2	2	2	2	1	2	2	1
38	1	2	#NULL!	1	#NULL!	#NULL!	#NULL!	2	#NULL!	8	1	#NULL!	1	2	#NULL!	1	3	3	0	3	3	3	3	3	0	3	3	1	3	2	3	3	0	3	2	2	2	2	2	2	2	2	2	2	0	0	2	1	2
35	1	2	#NULL!	1	#NULL!	#NULL!	#NULL!	2	#NULL!	8	2	#NULL!	1	2	#NULL!	1	3	2	2	3	2	3	3	3	1	2	2	2	3	3	3	2	2	3	2	2	2	2	1	1	1	2	2	1	2	2	2	1	1
56	1	1	#NULL!	1	#NULL!	#NULL!	#NULL!	2	#NULL!	8	0	#NULL!	1	2	#NULL!	1	3	2	0	3	3	3	2	2	3	3	2	1	3	3	3	3	2	3	2	2	2	2	2	2	1	2	2	2	2	2	2	2	2
43	1	1	#NULL!	1	#NULL!	#NULL!	#NULL!	2	#NULL!	4	2	#NULL!	1	2	#NULL!	1	3	3	2	3	3	2	1	3	3	1	2	2	3	3	3	2	3	3	2	2	2	2	1	2	0	2	2	1	2	0	2	2	2
48	2	1	#NULL!	1	#NULL!	#NULL!	#NULL!	2	#NULL!	8	2	#NULL!	1	2	#NULL!	1	0	2	0	3	2	3	3	1	1	2	3	2	3	1	2	2	#NULL!	3	1	2	2	2	2	0	0	1	0	1	0	2	2	2	2
51	2	1	#NULL!	1	#NULL!	#NULL!	#NULL!	2	#NULL!	8	1	#NULL!	1	2	#NULL!	1	0	3	0	2	3	3	0	3	#NULL!	1	2	3	3	2	2	3	0	3	2	2	2	2	1	1	1	2	2	2	2	2	2	2	2
39	2	1	#NULL!	1	#NULL!	#NULL!	#NULL!	2	#NULL!	8	1	#NULL!	1	2	#NULL!	1	1	0	1	2	0	0	1	0	0	1	0	0	1	3	3	0	0	0	1	0	0	0	0	0	0	1	0	1	0	0	0	1	1
52	2	1	#NULL!	1	#NULL!	#NULL!	#NULL!	2	#NULL!	7	0	#NULL!	1	2	#NULL!	1	1	1	1	0	0	2	0	1	0	0	1	1	2	1	2	1	1	2	1	0	1	0	0	1	1	1	0	1	1	0	0	0	0
27	2	1	#NULL!	1	#NULL!	#NULL!	#NULL!	2	#NULL!	7	1	#NULL!	1	2	#NULL!	1	1	2	2	1	2	0	0	2	2	0	2	0	1	1	1	1	2	1	1	0	1	0	0	0	0	0	0	0	0	0	0	0	0
34	2	1	#NULL!	1	#NULL!	#NULL!	#NULL!	2	#NULL!	6	1	#NULL!	1	2	#NULL!	1	1	1	1	3	2	1	1	2	1	1	0	1	1	2	2	1	1	1	0	0	0	0	0	0	0	0	0	0	0	1	1	1	0
48	2	1	#NULL!	1	#NULL!	#NULL!	#NULL!	2	#NULL!	8	1	#NULL!	1	2	#NULL!	1	1	1	0	2	3	2	1	1	2	0	0	0	1	2	3	0	2	2	0	1	0	0	0	0	0	0	0	0	1	1	0	1	1
36	2	2	#NULL!	1	#NULL!	#NULL!	#NULL!	2	#NULL!	8	0	#NULL!	1	2	#NULL!	1	1	0	1	2	1	3	2	2	0	2	0	2	2	2	3	0	1	1	1	1	2	2	1	2	2	2	2	2	2	2	2	1	1
40	2	2	#NULL!	1	#NULL!	#NULL!	#NULL!	2	#NULL!	6	1	#NULL!	1	2	#NULL!	1	1	1	0	3	2	1	1	1	2	1	1	1	2	2	2	1	1	2	0	0	1	0	0	1	0	0	1	2	1	0	0	2	0
41	2	1	#NULL!	1	#NULL!	#NULL!	#NULL!	2	#NULL!	8	0	#NULL!	1	2	#NULL!	1	1	1	1	2	3	3	1	1	1	1	0	2	2	0	3	1	3	2	2	2	1	0	1	0	0	0	0	0	2	2	2	2	2
60	2	1	#NULL!	1	#NULL!	#NULL!	#NULL!	2	#NULL!	7	1	#NULL!	1	2	#NULL!	1	1	1	2	3	3	1	1	2	2	1	0	2	1	2	2	1	2	2	0	0	0	0	0	0	0	0	0	0	1	1	1	1	0
36	2	1	#NULL!	1	#NULL!	#NULL!	#NULL!	2	#NULL!	8	2	#NULL!	1	2	#NULL!	1	2	1	1	2	2	2	2	1	2	1	2	#NULL!	2	2	2	2	2	2	1	2	1	1	0	1	0	0	1	0	2	0	1	1	1
50	2	1	#NULL!	1	#NULL!	#NULL!	#NULL!	2	#NULL!	6	0	#NULL!	1	2	#NULL!	1	2	1	1	1	#NULL!	2	1	1	0	1	1	2	2	1	1	1	1	2	1	1	1	0	0	0	0	0	1	1	1	1	1	1	0
36	2	1	#NULL!	1	#NULL!	#NULL!	#NULL!	2	#NULL!	8	1	#NULL!	1	2	#NULL!	1	2	3	0	2	0	3	0	2	0	1	3	2	3	1	2	#NULL!	0	3	#NULL!	2	2	2	1	1	2	2	2	2	2	2	2	1	1
63	2	1	#NULL!	1	#NULL!	#NULL!	#NULL!	2	#NULL!	7	1	#NULL!	1	2	#NULL!	1	2	2	0	3	2	3	1	#NULL!	3	2	#NULL!	1	3	2	2	0	0	2	0	2	2	1	0	2	2	2	2	2	1	2	2	2	2
54	2	1	#NULL!	1	#NULL!	#NULL!	#NULL!	2	#NULL!	7	0	#NULL!	1	2	#NULL!	1	2	1	0	2	1	2	2	2	0	1	3	1	#NULL!	1	1	2	1	3	1	1	2	1	1	0	1	2	2	1	2	2	2	2	1
51	2	1	#NULL!	1	#NULL!	#NULL!	#NULL!	2	#NULL!	8	1	#NULL!	1	2	#NULL!	1	2	1	1	2	1	2	#NULL!	1	1	0	1	1	1	2	2	1	2	2	0	0	1	0	0	0	0	1	1	0	0	0	1	1	0
34	2	1	#NULL!	1	#NULL!	#NULL!	#NULL!	2	#NULL!	8	1	#NULL!	1	2	#NULL!	1	2	1	0	0	0	2	0	1	0	0	1	1	2	0	1	1	1	2	1	2	2	1	2	2	1	1	2	1	1	1	0	0	0
35	2	1	#NULL!	1	#NULL!	#NULL!	#NULL!	2	#NULL!	5	1	#NULL!	1	2	#NULL!	1	2	1	0	3	0	1	2	2	0	1	1	1	1	1	2	1	1	2	0	1	1	0	0	0	0	1	1	1	1	1	2	2	1
61	2	1	#NULL!	1	#NULL!	#NULL!	#NULL!	2	#NULL!	7	2	#NULL!	1	2	#NULL!	1	2	1	1	2	1	2	1	1	1	1	2	1	2	0	1	1	1	2	1	1	1	1	0	1	0	1	1	1	0	1	1	#NULL!	1
22	2	1	#NULL!	1	#NULL!	#NULL!	#NULL!	2	#NULL!	7	2	#NULL!	1	2	#NULL!	1	2	0	1	3	0	1	3	1	2	1	0	2	2	1	1	1	3	1	0	1	1	0	1	0	0	1	1	1	0	0	2	1	0
23	2	1	#NULL!	1	#NULL!	#NULL!	#NULL!	2	#NULL!	7	2	#NULL!	1	2	#NULL!	1	2	2	1	2	2	2	1	1	1	0	0	0	2	2	3	1	1	2	1	1	1	0	0	1	0	1	1	0	1	2	1	1	1
33	2	1	#NULL!	1	#NULL!	#NULL!	#NULL!	2	#NULL!	8	1	#NULL!	1	2	#NULL!	1	2	2	0	2	0	2	1	1	0	1	1	2	2	3	2	2	0	2	1	2	2	1	1	0	1	1	2	2	1	2	2	2	1
61	2	1	#NULL!	1	#NULL!	#NULL!	#NULL!	2	#NULL!	8	1	#NULL!	1	2	#NULL!	1	2	1	1	2	0	3	2	2	0	0	0	2	3	1	2	0	2	2	2	2	#NULL!	2	2	2	0	1	2	2	1	2	0	0	0
40	2	1	#NULL!	1	#NULL!	#NULL!	#NULL!	2	#NULL!	7	0	#NULL!	1	2	#NULL!	1	2	1	1	2	1	3	2	0	0	0	3	2	2	2	0	2	1	2	1	1	1	1	1	0	0	1	2	0	0	2	1	0	0
61	2	1	#NULL!	1	#NULL!	#NULL!	#NULL!	2	#NULL!	8	0	#NULL!	1	2	#NULL!	1	2	2	0	2	0	2	1	2	0	2	1	1	3	3	2	1	0	2	1	2	2	2	1	2	2	2	2	2	2	2	2	2	2
31	2	1	#NULL!	1	#NULL!	#NULL!	#NULL!	2	#NULL!	7	0	#NULL!	1	2	#NULL!	1	2	2	2	2	2	2	0	2	1	0	1	0	2	2	2	1	1	2	1	2	1	1	0	1	0	0	1	0	1	1	1	1	0
44	2	2	#NULL!	1	#NULL!	#NULL!	#NULL!	2	#NULL!	8	0	#NULL!	1	2	#NULL!	1	2	2	0	0	2	2	0	2	0	2	0	2	2	2	3	1	2	3	1	1	1	1	1	0	0	0	2	0	2	2	2	2	1
47	2	1	#NULL!	1	#NULL!	#NULL!	#NULL!	2	#NULL!	7	2	#NULL!	1	2	#NULL!	1	2	1	0	3	1	2	2	1	0	1	3	2	2	2	2	2	0	1	0	1	1	1	1	0	1	2	2	2	1	1	2	2	1
49	2	2	#NULL!	1	#NULL!	#NULL!	#NULL!	2	#NULL!	8	0	#NULL!	1	2	#NULL!	1	2	2	1	2	0	1	2	2	0	1	2	1	2	2	2	2	1	2	1	1	1	0	0	1	1	1	2	1	0	1	0	1	1
65	2	1	#NULL!	1	#NULL!	#NULL!	#NULL!	2	#NULL!	7	1	#NULL!	1	2	#NULL!	1	2	0	1	2	3	1	1	1	1	1	1	3	1	2	3	2	1	2	0	1	1	0	0	0	1	2	2	2	1	0	0	2	1
56	2	1	#NULL!	1	#NULL!	#NULL!	#NULL!	2	#NULL!	6	1	#NULL!	1	2	#NULL!	1	2	1	2	3	3	1	1	1	2	1	1	2	2	2	1	2	0	1	0	0	1	0	1	0	1	1	1	1	0	1	1	0	1
38	2	2	#NULL!	1	#NULL!	#NULL!	#NULL!	2	#NULL!	7	0	#NULL!	1	2	#NULL!	1	2	1	1	2	3	2	1	2	1	2	1	1	1	1	1	3	1	2	1	1	1	1	0	0	0	0	2	0	0	1	0	0	0
27	2	1	#NULL!	1	#NULL!	#NULL!	#NULL!	2	#NULL!	8	2	#NULL!	1	2	#NULL!	1	2	2	0	2	1	1	2	2	1	2	1	1	2	3	3	1	0	2	0	1	1	0	0	1	1	1	1	1	2	2	2	2	2
49	2	1	#NULL!	1	#NULL!	#NULL!	#NULL!	2	#NULL!	8	1	#NULL!	1	2	#NULL!	1	2	0	2	0	2	3	0	2	1	1	2	1	3	2	3	2	1	2	1	1	1	1	0	1	0	0	1	1	2	2	2	2	1
44	2	2	#NULL!	1	#NULL!	#NULL!	#NULL!	2	#NULL!	8	0	#NULL!	1	2	#NULL!	1	2	2	0	3	1	2	2	2	1	2	3	1	1	2	3	1	0	2	0	1	1	1	1	1	0	2	1	0	1	2	2	2	1
47	2	1	#NULL!	1	#NULL!	#NULL!	#NULL!	2	#NULL!	8	1	#NULL!	1	2	#NULL!	1	2	2	1	2	2	3	2	2	1	1	1	2	1	1	2	2	1	2	2	2	2	2	1	2	2	2	2	2	1	2	1	0	1
38	2	2	#NULL!	1	#NULL!	#NULL!	#NULL!	2	#NULL!	8	0	#NULL!	1	2	#NULL!	1	2	2	1	2	1	2	2	2	1	1	2	2	3	1	1	2	1	2	1	2	2	1	1	0	0	0	2	0	1	2	2	0	2
30	2	1	#NULL!	1	#NULL!	#NULL!	#NULL!	2	#NULL!	8	0	#NULL!	1	2	#NULL!	1	2	2	2	3	3	3	0	1	3	0	2	0	2	1	2	1	3	1	1	1	1	0	0	0	0	1	2	0	1	2	0	1	1
50	2	1	#NULL!	1	#NULL!	#NULL!	#NULL!	2	#NULL!	5	0	#NULL!	1	2	#NULL!	1	2	1	1	2	2	2	2	1	2	2	1	2	2	1	2	2	2	2	1	1	1	1	0	0	0	1	0	1	0	1	2	0	1
59	2	1	#NULL!	1	#NULL!	#NULL!	#NULL!	2	#NULL!	6	1	#NULL!	1	2	#NULL!	1	2	2	2	3	1	2	3	1	1	0	2	1	2	2	2	2	1	2	1	1	1	1	0	0	1	1	1	1	0	0	1	0	1
25	2	2	#NULL!	1	#NULL!	#NULL!	#NULL!	2	#NULL!	7	1	#NULL!	1	2	#NULL!	1	2	1	2	2	2	2	1	2	2	2	1	2	1	2	2	2	1	2	1	1	1	1	1	1	0	1	1	1	1	1	1	0	1
40	2	1	#NULL!	1	#NULL!	#NULL!	#NULL!	2	#NULL!	8	1	#NULL!	1	2	#NULL!	1	2	2	0	2	2	3	3	3	0	1	1	1	2	2	3	0	1	3	1	1	0	1	0	2	0	0	1	0	2	0	2	2	2
33	2	1	#NULL!	1	#NULL!	#NULL!	#NULL!	2	#NULL!	6	1	#NULL!	1	2	#NULL!	1	2	3	2	2	2	1	1	2	2	0	2	3	2	1	1	2	1	2	1	1	1	1	1	1	1	1	1	0	0	1	0	0	0
25	2	1	#NULL!	1	#NULL!	#NULL!	#NULL!	2	#NULL!	8	2	#NULL!	1	2	#NULL!	1	2	2	1	2	2	1	2	1	2	1	1	2	2	3	3	1	2	2	1	1	0	0	1	1	0	1	2	0	1	1	1	1	0
43	2	1	#NULL!	1	#NULL!	#NULL!	#NULL!	2	#NULL!	8	1	#NULL!	1	2	#NULL!	1	2	2	0	2	2	2	2	2	2	0	2	1	1	3	3	2	2	2	1	1	1	1	2	0	1	2	2	0	1	1	1	2	2
39	2	1	#NULL!	1	#NULL!	#NULL!	#NULL!	2	#NULL!	8	0	#NULL!	1	2	#NULL!	1	2	2	1	3	2	3	2	1	2	1	2	1	2	1	2	2	1	2	1	2	2	1	1	1	1	1	2	1	2	2	1	2	1
27	2	1	#NULL!	1	#NULL!	#NULL!	#NULL!	2	#NULL!	4	1	#NULL!	1	2	#NULL!	1	2	1	2	3	2	2	1	2	1	1	2	1	2	3	2	1	2	2	0	1	1	1	0	0	1	1	0	1	1	2	1	1	1
49	2	2	#NULL!	1	#NULL!	#NULL!	#NULL!	2	#NULL!	8	1	#NULL!	1	2	#NULL!	1	2	3	1	3	1	2	3	3	1	0	1	1	2	1	3	1	1	3	1	1	1	1	0	1	0	2	2	0	0	1	0	1	1
38	2	1	#NULL!	1	#NULL!	#NULL!	#NULL!	2	#NULL!	8	1	#NULL!	1	2	#NULL!	1	2	2	1	2	2	3	1	2	1	0	2	1	3	2	2	2	2	2	1	2	1	1	1	0	0	2	2	1	0	1	2	1	1
47	2	1	#NULL!	1	#NULL!	#NULL!	#NULL!	2	#NULL!	7	1	#NULL!	1	2	#NULL!	1	2	2	1	2	3	2	1	2	1	2	2	2	1	1	2	1	2	3	0	0	1	0	0	0	1	0	0	1	0	1	0	1	0
42	2	2	#NULL!	1	#NULL!	#NULL!	#NULL!	2	#NULL!	8	0	#NULL!	1	2	#NULL!	1	2	2	0	2	2	2	1	2	1	1	2	1	3	3	3	2	1	3	1	2	1	1	0	2	1	2	2	1	1	2	2	1	1
51	2	1	#NULL!	1	#NULL!	#NULL!	#NULL!	2	#NULL!	8	0	#NULL!	1	2	#NULL!	1	2	2	1	2	2	2	2	2	1	3	2	1	2	2	2	2	1	2	1	1	1	1	1	0	0	1	1	1	1	0	1	1	1
45	2	1	#NULL!	1	#NULL!	#NULL!	#NULL!	2	#NULL!	7	0	#NULL!	1	2	#NULL!	1	2	2	0	3	2	3	1	2	2	1	2	2	1	1	2	2	2	3	0	1	1	0	1	1	0	1	1	1	1	1	1	2	1
53	2	1	#NULL!	1	#NULL!	#NULL!	#NULL!	2	#NULL!	6	0	#NULL!	1	2	#NULL!	1	2	2	1	2	2	2	2	2	2	2	2	2	1	2	2	2	2	2	1	1	1	1	1	1	1	1	1	1	1	0	1	1	1
23	2	1	#NULL!	1	#NULL!	#NULL!	#NULL!	2	#NULL!	4	0	#NULL!	1	2	#NULL!	1	2	2	2	3	2	2	2	2	2	1	1	2	1	2	2	2	2	2	1	1	1	1	1	0	0	0	0	1	1	0	0	0	1
40	2	1	#NULL!	1	#NULL!	#NULL!	#NULL!	2	#NULL!	8	0	#NULL!	1	2	#NULL!	1	2	1	0	3	3	2	3	2	2	1	2	1	2	2	3	2	2	1	0	0	1	0	0	0	0	1	0	1	2	0	2	1	1
54	2	1	#NULL!	1	#NULL!	#NULL!	#NULL!	2	#NULL!	8	0	#NULL!	1	2	#NULL!	1	2	2	2	2	1	2	3	2	0	2	2	2	2	2	2	2	1	3	1	1	2	1	0	1	1	2	2	1	0	2	2	1	0
44	2	1	#NULL!	1	#NULL!	#NULL!	#NULL!	2	#NULL!	6	1	#NULL!	1	2	#NULL!	1	2	3	0	3	3	2	3	1	2	0	2	2	3	1	2	2	2	1	1	1	1	1	#NULL!	1	0	2	2	0	2	2	2	2	1
56	2	1	#NULL!	1	#NULL!	#NULL!	#NULL!	2	#NULL!	7	1	#NULL!	1	2	#NULL!	1	2	2	2	3	3	2	0	1	2	0	2	2	2	2	2	2	2	3	0	1	2	1	1	0	0	0	1	0	0	0	1	2	0
43	2	1	#NULL!	1	#NULL!	#NULL!	#NULL!	2	#NULL!	8	1	#NULL!	1	2	#NULL!	1	2	1	1	3	3	2	3	2	1	0	2	1	2	2	3	2	1	3	0	1	0	1	0	1	0	2	1	1	0	2	2	2	0
31	2	1	#NULL!	1	#NULL!	#NULL!	#NULL!	2	#NULL!	8	0	#NULL!	1	2	#NULL!	1	2	3	0	2	2	3	2	3	2	1	1	0	3	3	2	1	1	3	1	1	1	1	1	0	0	2	0	0	1	1	2	1	1
60	2	1	#NULL!	1	#NULL!	#NULL!	#NULL!	2	#NULL!	6	2	#NULL!	1	2	#NULL!	1	2	2	0	2	3	2	1	2	2	2	3	2	1	2	3	3	1	2	1	1	1	1	1	1	0	0	0	0	0	1	0	1	0
29	2	2	#NULL!	1	#NULL!	#NULL!	#NULL!	2	#NULL!	7	2	#NULL!	1	2	#NULL!	1	2	2	2	2	2	2	2	3	1	2	1	2	3	2	2	2	2	2	1	1	1	1	1	2	1	2	1	1	2	1	1	1	0
46	2	1	#NULL!	1	#NULL!	#NULL!	#NULL!	2	#NULL!	6	2	#NULL!	1	2	#NULL!	1	2	2	1	3	3	2	3	2	1	2	1	2	1	2	3	2	2	2	1	1	1	1	1	0	1	2	2	1	1	1	2	2	1
30	2	2	#NULL!	1	#NULL!	#NULL!	#NULL!	2	#NULL!	8	0	#NULL!	1	2	#NULL!	1	2	2	1	3	3	3	3	1	3	1	2	1	2	2	2	2	1	2	1	1	2	1	1	1	2	1	1	1	1	1	0	0	2
57	2	1	#NULL!	1	#NULL!	#NULL!	#NULL!	2	#NULL!	7	1	#NULL!	1	2	#NULL!	1	2	2	3	3	2	2	2	2	2	1	1	2	2	2	2	1	2	3	1	1	2	1	1	1	0	1	0	0	2	2	1	2	0
37	2	1	#NULL!	1	#NULL!	#NULL!	#NULL!	2	#NULL!	4	1	#NULL!	1	2	#NULL!	1	2	3	2	2	2	3	2	3	1	0	3	0	2	2	3	2	2	2	1	2	1	0	0	1	0	1	0	0	1	1	1	2	0
55	2	1	#NULL!	1	#NULL!	#NULL!	#NULL!	2	#NULL!	7	0	#NULL!	1	2	#NULL!	1	2	2	2	3	0	2	2	2	0	3	2	2	3	3	3	2	1	2	1	1	1	1	1	1	1	2	2	2	1	1	2	1	1
23	2	1	#NULL!	1	#NULL!	#NULL!	#NULL!	2	#NULL!	7	2	#NULL!	1	2	#NULL!	1	2	2	1	2	2	2	2	3	1	2	2	2	2	2	3	2	2	3	1	2	2	1	1	1	1	1	2	1	1	1	1	1	1
53	2	1	#NULL!	1	#NULL!	#NULL!	#NULL!	2	#NULL!	7	0	#NULL!	1	2	#NULL!	1	2	3	1	3	2	2	2	2	2	2	2	1	2	2	2	3	1	3	1	1	1	0	1	0	1	2	2	2	2	2	2	2	2
36	2	1	#NULL!	1	#NULL!	#NULL!	#NULL!	2	#NULL!	8	0	#NULL!	1	2	#NULL!	1	2	1	2	3	1	2	2	3	1	3	1	1	2	3	3	2	2	3	0	1	0	0	0	1	0	2	2	0	1	1	2	2	1
39	2	1	#NULL!	1	#NULL!	#NULL!	#NULL!	2	#NULL!	6	0	#NULL!	1	2	#NULL!	1	2	3	1	2	2	3	2	2	2	3	2	1	2	2	2	2	2	2	1	2	2	1	1	2	2	2	2	0	2	2	2	2	0
62	2	1	#NULL!	1	#NULL!	#NULL!	#NULL!	2	#NULL!	6	0	#NULL!	1	2	#NULL!	1	2	3	1	3	3	3	2	2	2	1	0	3	2	2	3	1	2	3	1	2	1	1	1	2	0	0	2	0	1	0	0	2	0
45	2	1	#NULL!	1	#NULL!	#NULL!	#NULL!	2	#NULL!	6	0	#NULL!	1	2	#NULL!	1	2	2	1	3	2	3	2	1	3	2	1	3	2	3	2	2	2	2	1	2	2	1	1	0	2	2	2	2	1	0	1	1	1
52	2	1	#NULL!	1	#NULL!	#NULL!	#NULL!	2	#NULL!	6	1	#NULL!	1	2	#NULL!	1	2	2	2	3	2	2	2	2	1	3	2	2	2	3	3	2	3	1	1	1	1	1	1	0	0	1	1	0	1	1	2	2	1
59	2	1	#NULL!	1	#NULL!	#NULL!	#NULL!	2	#NULL!	7	0	#NULL!	1	2	#NULL!	1	2	3	2	2	3	2	2	2	2	2	2	2	2	2	3	2	2	2	1	1	1	1	1	1	1	1	1	1	1	1	1	1	1
23	2	1	#NULL!	1	#NULL!	#NULL!	#NULL!	2	#NULL!	7	2	#NULL!	1	2	#NULL!	1	2	2	2	3	2	3	3	1	2	2	2	2	3	3	3	1	2	2	1	2	1	1	0	0	0	2	1	1	2	1	1	1	1
45	2	1	#NULL!	1	#NULL!	#NULL!	#NULL!	2	#NULL!	6	0	#NULL!	1	2	#NULL!	1	2	2	2	3	3	3	2	2	2	3	1	3	1	3	3	2	3	0	1	1	1	1	0	0	0	0	0	0	2	0	1	2	1
40	2	1	#NULL!	1	#NULL!	#NULL!	#NULL!	2	#NULL!	7	1	#NULL!	1	2	#NULL!	1	2	2	2	3	2	3	2	2	2	2	2	2	2	3	3	2	2	2	1	2	1	1	1	0	0	1	2	0	2	2	2	2	2
22	2	2	#NULL!	1	#NULL!	#NULL!	#NULL!	2	#NULL!	7	1	#NULL!	1	2	#NULL!	1	2	0	2	3	3	2	3	2	2	3	2	3	2	2	2	2	3	3	2	2	2	1	1	1	2	2	2	2	2	0	2	0	1
55	2	1	#NULL!	1	#NULL!	#NULL!	#NULL!	2	#NULL!	8	1	#NULL!	1	2	#NULL!	1	2	2	1	3	2	2	3	2	2	3	2	2	3	3	3	3	3	3	1	1	1	1	0	1	0	1	2	1	2	2	2	2	2
60	2	1	#NULL!	1	#NULL!	#NULL!	#NULL!	2	#NULL!	5	0	#NULL!	1	2	#NULL!	1	3	1	1	1	1	2	2	#NULL!	0	2	2	1	3	1	2	2	1	3	1	2	1	2	2	1	2	2	2	2	1	1	1	2	1
38	2	1	#NULL!	1	#NULL!	#NULL!	#NULL!	2	#NULL!	8	0	#NULL!	1	2	#NULL!	1	3	2	0	2	2	3	1	2	2	#NULL!	2	3	2	1	1	3	1	3	2	2	2	1	1	0	0	0	2	1	2	2	2	2	2
44	2	1	#NULL!	1	#NULL!	#NULL!	#NULL!	2	#NULL!	8	0	#NULL!	1	2	#NULL!	1	3	2	2	3	2	3	3	3	1	#NULL!	2	3	3	3	3	3	2	3	1	2	2	1	1	1	1	2	2	1	2	1	2	2	2
61	2	1	#NULL!	1	#NULL!	#NULL!	#NULL!	2	#NULL!	7	0	#NULL!	1	2	#NULL!	1	3	2	1	2	0	2	2	2	0	2	2	2	3	#NULL!	2	3	0	3	1	2	2	1	1	1	2	2	2	2	2	2	2	2	1
34	2	1	#NULL!	1	#NULL!	#NULL!	#NULL!	2	#NULL!	4	0	#NULL!	1	2	#NULL!	1	3	2	1	3	1	3	2	3	#NULL!	3	0	1	1	2	3	0	1	2	1	1	1	1	0	1	2	2	1	0	1	2	2	2	1
32	2	1	#NULL!	1	#NULL!	#NULL!	#NULL!	2	#NULL!	8	0	#NULL!	1	2	#NULL!	1	3	1	1	2	2	3	2	2	0	1	2	2	2	3	3	2	#NULL!	2	2	2	2	2	1	1	1	2	2	2	2	1	1	2	1
40	2	2	#NULL!	1	#NULL!	#NULL!	#NULL!	2	#NULL!	8	1	#NULL!	1	2	#NULL!	1	3	2	1	3	3	3	3	#NULL!	0	1	2	2	2	3	3	3	2	3	2	2	1	1	1	0	1	2	2	2	1	1	1	1	1
54	2	1	#NULL!	1	#NULL!	#NULL!	#NULL!	2	#NULL!	8	1	#NULL!	1	2	#NULL!	1	3	3	0	3	0	2	2	2	0	1	2	1	2	3	2	#NULL!	1	2	1	1	2	0	1	1	1	2	1	2	0	1	2	2	1
55	2	1	#NULL!	1	#NULL!	#NULL!	#NULL!	2	#NULL!	8	1	#NULL!	1	2	#NULL!	1	3	3	0	1	2	3	2	3	2	0	#NULL!	2	3	1	2	3	1	3	2	2	2	2	2	2	2	2	2	2	2	0	2	2	1
61	2	1	#NULL!	1	#NULL!	#NULL!	#NULL!	2	#NULL!	7	0	#NULL!	1	2	#NULL!	1	3	2	0	2	0	3	2	0	0	0	3	2	2	0	0	3	0	2	0	2	1	0	0	2	2	2	2	2	2	2	1	2	1
46	2	1	#NULL!	1	#NULL!	#NULL!	#NULL!	2	#NULL!	7	2	#NULL!	1	2	#NULL!	1	3	1	1	0	1	3	0	1	0	0	3	2	3	0	2	2	0	3	2	2	2	2	2	1	2	2	2	0	1	1	1	2	0
47	2	1	#NULL!	1	#NULL!	#NULL!	#NULL!	2	#NULL!	8	1	#NULL!	1	2	#NULL!	1	3	2	1	1	1	2	1	1	2	1	1	2	1	1	1	1	0	3	1	1	2	1	2	0	1	2	2	2	1	2	2	0	0
45	2	1	#NULL!	1	#NULL!	#NULL!	#NULL!	2	#NULL!	7	0	#NULL!	1	2	#NULL!	1	3	2	0	2	0	3	1	1	0	0	1	2	2	1	2	1	2	2	1	1	1	1	0	1	1	2	1	2	1	1	2	2	2
49	2	2	#NULL!	1	#NULL!	#NULL!	#NULL!	2	#NULL!	8	0	#NULL!	1	2	#NULL!	1	3	3	1	0	1	3	0	0	1	1	2	3	0	0	2	2	1	3	2	2	1	1	1	0	0	0	2	0	2	1	0	2	0
35	2	1	#NULL!	1	#NULL!	#NULL!	#NULL!	2	#NULL!	8	1	#NULL!	1	2	#NULL!	1	3	3	1	0	3	2	0	1	1	0	1	1	3	3	1	1	0	2	2	2	2	1	1	2	0	2	2	1	1	1	2	0	1
40	2	1	#NULL!	1	#NULL!	#NULL!	#NULL!	2	#NULL!	8	0	#NULL!	1	2	#NULL!	1	3	2	1	1	1	2	1	2	1	1	2	1	2	1	1	1	1	2	1	1	1	1	1	1	0	0	1	0	1	1	2	1	1
29	2	1	#NULL!	1	#NULL!	#NULL!	#NULL!	2	#NULL!	8	1	#NULL!	1	2	#NULL!	1	3	0	1	2	2	2	2	3	1	1	1	1	2	1	1	1	0	2	2	2	2	2	1	1	0	1	2	2	1	2	2	0	1
51	2	1	#NULL!	1	#NULL!	#NULL!	#NULL!	2	#NULL!	8	0	#NULL!	1	2	#NULL!	1	3	2	0	2	0	3	2	2	0	0	2	1	3	2	2	0	0	3	1	2	2	2	1	1	0	1	2	1	1	2	1	1	1
56	2	1	#NULL!	1	#NULL!	#NULL!	#NULL!	2	#NULL!	8	0	#NULL!	1	2	#NULL!	1	3	0	2	2	1	2	2	1	1	1	1	1	2	2	2	1	1	2	1	2	2	2	1	2	0	2	2	0	2	2	2	1	2
38	2	1	#NULL!	1	#NULL!	#NULL!	#NULL!	2	#NULL!	8	#NULL!	#NULL!	1	2	#NULL!	1	3	3	1	2	0	2	3	2	1	0	2	2	1	1	2	1	2	1	2	2	1	2	1	0	0	2	0	0	2	1	1	2	1
38	2	2	#NULL!	1	#NULL!	#NULL!	#NULL!	2	#NULL!	8	1	#NULL!	1	2	#NULL!	1	3	2	1	3	0	3	2	1	0	0	1	3	1	2	2	2	0	3	2	2	2	1	1	1	1	2	2	1	2	2	2	2	1
59	2	1	#NULL!	1	#NULL!	#NULL!	#NULL!	2	#NULL!	7	1	#NULL!	1	2	#NULL!	1	3	1	1	2	2	2	1	2	1	1	2	1	3	2	2	1	0	2	1	1	1	0	0	1	1	2	1	1	0	2	2	2	1
49	2	1	#NULL!	1	#NULL!	#NULL!	#NULL!	2	#NULL!	7	1	#NULL!	1	2	#NULL!	1	3	3	0	2	0	3	2	2	0	3	3	0	3	0	2	2	0	2	1	2	2	2	0	1	2	2	2	2	1	2	2	2	1
20	2	1	#NULL!	1	#NULL!	#NULL!	#NULL!	2	#NULL!	6	1	#NULL!	1	2	#NULL!	1	3	2	1	2	3	2	1	1	2	2	0	2	1	1	2	1	1	3	1	2	1	1	2	0	0	1	2	0	1	#NULL!	0	2	2
56	2	1	#NULL!	1	#NULL!	#NULL!	#NULL!	2	#NULL!	7	1	#NULL!	1	2	#NULL!	1	3	3	0	1	0	2	2	3	0	2	1	1	2	3	3	1	0	3	1	1	2	1	1	0	1	2	2	2	2	0	2	2	1
48	2	1	#NULL!	1	#NULL!	#NULL!	#NULL!	2	#NULL!	5	0	#NULL!	1	2	#NULL!	1	3	2	0	0	2	3	0	3	1	1	3	3	2	1	1	2	0	3	1	2	1	2	2	0	0	0	0	0	1	1	2	2	2
58	2	1	#NULL!	1	#NULL!	#NULL!	#NULL!	2	#NULL!	8	1	#NULL!	1	2	#NULL!	1	3	2	0	1	2	3	1	1	1	2	2	1	3	1	1	2	1	3	2	2	2	2	1	1	1	2	2	2	1	2	1	2	2
57	2	1	#NULL!	1	#NULL!	#NULL!	#NULL!	2	#NULL!	8	1	#NULL!	1	2	#NULL!	1	3	1	0	2	3	2	1	2	0	2	1	1	3	2	2	2	0	3	2	2	2	1	2	2	2	2	2	2	1	1	2	2	1
35	2	1	#NULL!	1	#NULL!	#NULL!	#NULL!	2	#NULL!	6	1	#NULL!	1	2	#NULL!	1	3	2	1	1	2	2	1	2	1	1	2	2	3	1	1	2	1	3	2	2	1	2	1	0	0	1	2	1	1	1	1	0	1
58	2	1	#NULL!	1	#NULL!	#NULL!	#NULL!	2	#NULL!	6	0	#NULL!	1	2	#NULL!	1	3	3	0	1	1	3	0	1	0	2	2	2	2	3	3	2	0	3	0	2	2	2	1	1	0	1	0	1	2	2	2	1	2
39	2	1	#NULL!	1	#NULL!	#NULL!	#NULL!	2	#NULL!	6	1	#NULL!	1	2	#NULL!	1	3	2	0	3	2	2	3	2	1	2	2	1	2	1	1	2	1	1	1	1	1	1	1	2	1	2	2	2	2	2	1	2	0
32	2	1	#NULL!	1	#NULL!	#NULL!	#NULL!	2	#NULL!	7	2	#NULL!	1	2	#NULL!	1	3	3	2	3	1	2	1	0	0	1	3	0	3	2	1	2	1	3	1	0	1	1	1	0	1	1	1	1	1	1	1	1	1
26	2	1	#NULL!	1	#NULL!	#NULL!	#NULL!	2	#NULL!	7	2	#NULL!	1	2	#NULL!	1	3	2	0	2	2	2	2	3	0	0	2	1	3	2	2	2	1	2	1	2	2	2	1	2	2	2	2	2	2	1	2	2	1
32	2	1	#NULL!	1	#NULL!	#NULL!	#NULL!	2	#NULL!	8	2	#NULL!	1	2	#NULL!	1	3	2	2	1	2	2	0	2	2	2	2	1	2	2	2	1	1	2	0	1	1	0	0	0	0	2	1	0	2	1	1	2	1
35	2	1	#NULL!	1	#NULL!	#NULL!	#NULL!	2	#NULL!	7	2	#NULL!	1	2	#NULL!	1	3	2	0	3	1	3	3	2	1	0	1	0	3	2	2	2	1	2	1	2	1	1	0	0	2	2	2	2	1	2	1	0	1
40	2	1	#NULL!	1	#NULL!	#NULL!	#NULL!	2	#NULL!	7	1	#NULL!	1	2	#NULL!	1	3	0	1	2	2	2	1	3	1	2	0	2	3	2	2	0	2	3	1	2	2	1	0	0	0	0	0	0	1	2	0	0	1
36	2	1	#NULL!	1	#NULL!	#NULL!	#NULL!	2	#NULL!	6	2	#NULL!	1	2	#NULL!	1	3	2	1	2	2	2	1	2	2	2	2	2	2	0	1	3	1	2	1	1	1	1	0	1	1	2	2	0	2	1	2	2	0
55	2	#NULL!	#NULL!	1	#NULL!	#NULL!	#NULL!	2	#NULL!	7	0	#NULL!	1	2	#NULL!	1	3	2	0	1	2	3	2	3	0	2	1	1	3	2	2	2	0	3	1	2	1	2	2	1	2	2	2	2	2	2	2	2	2
55	2	1	#NULL!	1	#NULL!	#NULL!	#NULL!	2	#NULL!	8	0	#NULL!	1	2	#NULL!	1	3	2	0	2	1	3	2	2	1	2	2	2	2	1	2	2	0	3	1	1	1	1	1	1	1	2	2	1	1	2	2	2	1
32	2	1	#NULL!	1	#NULL!	#NULL!	#NULL!	2	#NULL!	8	0	#NULL!	1	2	#NULL!	1	3	1	0	3	0	3	2	3	0	0	3	2	3	2	2	2	0	3	2	2	2	2	2	2	2	2	2	2	1	2	2	1	1
33	2	1	#NULL!	1	#NULL!	#NULL!	#NULL!	2	#NULL!	8	0	#NULL!	1	2	#NULL!	1	3	2	1	3	0	3	3	2	0	2	0	3	3	1	3	0	0	3	1	2	1	1	1	1	1	2	2	2	2	1	2	2	2
47	2	1	#NULL!	1	#NULL!	#NULL!	#NULL!	2	#NULL!	7	0	#NULL!	1	2	#NULL!	1	3	2	2	2	3	1	2	1	0	1	2	3	2	1	2	1	2	2	0	0	1	0	1	0	0	1	2	1	0	1	0	2	0
61	2	1	#NULL!	1	#NULL!	#NULL!	#NULL!	2	#NULL!	8	0	#NULL!	1	2	#NULL!	1	3	3	0	2	0	3	3	2	0	2	3	2	0	2	2	3	0	2	2	2	2	2	1	2	2	2	2	2	1	1	0	1	1
31	2	1	#NULL!	1	#NULL!	#NULL!	#NULL!	2	#NULL!	5	2	#NULL!	1	2	#NULL!	1	3	2	0	2	3	3	0	1	1	0	3	3	2	1	1	3	1	3	0	1	2	1	0	1	0	0	0	2	0	2	2	2	2
50	2	1	#NULL!	1	#NULL!	#NULL!	#NULL!	2	#NULL!	7	0	#NULL!	1	2	#NULL!	1	3	3	0	1	3	2	2	3	3	0	0	1	1	2	3	1	1	3	1	1	0	0	0	2	0	1	2	0	1	2	1	0	0
57	2	2	#NULL!	1	#NULL!	#NULL!	#NULL!	2	#NULL!	7	1	#NULL!	1	2	#NULL!	1	3	1	0	2	1	2	2	2	0	2	2	1	2	3	3	2	1	3	1	1	1	1	1	1	2	#NULL!	2	2	2	1	2	2	2
39	2	1	#NULL!	1	#NULL!	#NULL!	#NULL!	2	#NULL!	8	2	#NULL!	1	2	#NULL!	1	3	3	0	2	2	3	1	1	2	1	2	2	3	1	2	2	0	3	1	1	2	2	1	2	1	2	2	2	2	2	2	2	2
23	2	1	#NULL!	1	#NULL!	#NULL!	#NULL!	2	#NULL!	7	0	#NULL!	1	2	#NULL!	1	3	1	1	2	2	3	2	3	0	2	1	2	2	3	2	2	0	2	1	1	1	1	1	0	2	2	1	2	0	0	1	1	0
62	2	1	#NULL!	1	#NULL!	#NULL!	#NULL!	2	#NULL!	7	2	#NULL!	1	2	#NULL!	1	3	3	0	2	1	3	2	2	1	2	2	2	2	2	2	1	1	2	1	1	1	1	1	0	1	2	2	1	1	1	1	1	1
51	2	1	#NULL!	1	#NULL!	#NULL!	#NULL!	2	#NULL!	6	0	#NULL!	1	2	#NULL!	1	3	1	2	2	0	3	2	2	0	1	3	2	3	2	2	2	1	2	2	1	1	2	1	1	1	2	2	2	2	1	1	2	1
48	2	1	#NULL!	1	#NULL!	#NULL!	#NULL!	2	#NULL!	8	0	#NULL!	1	2	#NULL!	1	3	2	1	2	2	3	2	2	1	2	2	0	3	1	2	2	0	3	1	1	2	1	1	2	2	2	2	2	2	2	1	2	1
58	2	1	#NULL!	1	#NULL!	#NULL!	#NULL!	2	#NULL!	8	1	#NULL!	1	2	#NULL!	1	3	3	0	2	2	3	1	2	0	2	2	1	3	2	2	2	1	2	2	2	2	2	1	1	1	2	2	2	2	2	2	1	2
35	2	1	#NULL!	1	#NULL!	#NULL!	#NULL!	2	#NULL!	6	2	#NULL!	1	2	#NULL!	1	3	1	3	3	2	3	1	1	2	2	1	3	1	2	3	1	1	0	1	2	2	1	1	0	2	2	0	2	1	0	1	2	1
49	2	1	#NULL!	1	#NULL!	#NULL!	#NULL!	2	#NULL!	8	0	#NULL!	1	2	#NULL!	1	3	2	2	1	3	3	1	1	3	2	2	0	2	1	1	2	2	2	2	2	2	2	2	1	0	1	2	0	1	2	2	2	2
34	2	1	#NULL!	1	#NULL!	#NULL!	#NULL!	2	#NULL!	7	2	#NULL!	1	2	#NULL!	1	3	2	1	2	1	3	3	2	0	1	2	2	2	1	2	1	2	3	2	2	2	2	0	1	1	2	2	2	1	2	2	1	1
35	2	2	#NULL!	1	#NULL!	#NULL!	#NULL!	2	#NULL!	8	0	#NULL!	1	2	#NULL!	1	3	2	2	3	2	3	3	2	2	1	0	1	1	1	2	1	2	2	1	1	1	0	1	2	2	2	2	1	2	2	2	1	1
24	2	1	#NULL!	1	#NULL!	#NULL!	#NULL!	2	#NULL!	8	0	#NULL!	1	2	#NULL!	1	3	1	0	2	2	3	2	1	2	1	2	1	2	2	3	2	2	2	2	2	2	2	1	1	0	0	0	0	2	2	2	0	1
32	2	1	#NULL!	1	#NULL!	#NULL!	#NULL!	2	#NULL!	8	0	#NULL!	1	2	#NULL!	1	3	2	1	2	2	2	2	2	1	2	1	1	2	2	2	2	2	2	2	2	1	1	1	1	1	1	1	1	2	1	2	2	2
31	2	1	#NULL!	1	#NULL!	#NULL!	#NULL!	2	#NULL!	8	1	#NULL!	1	2	#NULL!	1	3	1	1	3	3	3	1	2	2	2	1	3	0	2	2	1	1	2	0	2	2	2	2	0	1	1	1	0	1	1	1	1	1
58	2	1	#NULL!	1	#NULL!	#NULL!	#NULL!	2	#NULL!	6	1	#NULL!	1	2	#NULL!	1	3	3	0	2	2	2	0	2	3	1	0	3	3	3	3	1	0	2	1	2	2	2	0	0	2	0	0	0	0	0	2	2	1
40	2	2	#NULL!	1	#NULL!	#NULL!	#NULL!	2	#NULL!	7	1	#NULL!	1	2	#NULL!	1	3	2	1	2	3	3	2	1	1	0	2	0	3	2	3	2	0	3	0	1	2	2	1	2	0	2	0	0	2	1	2	2	0
50	2	1	#NULL!	1	#NULL!	#NULL!	#NULL!	2	#NULL!	7	0	#NULL!	1	2	#NULL!	1	3	2	1	2	2	3	1	2	1	1	1	1	3	2	2	1	2	3	2	2	1	2	1	0	0	0	1	2	0	1	1	2	1
41	2	1	#NULL!	1	#NULL!	#NULL!	#NULL!	2	#NULL!	8	0	#NULL!	1	2	#NULL!	1	3	3	1	2	1	3	2	2	1	2	2	1	2	2	3	2	0	2	1	2	2	1	1	1	1	1	2	0	1	2	1	2	1
59	2	1	#NULL!	1	#NULL!	#NULL!	#NULL!	2	#NULL!	6	0	#NULL!	1	2	#NULL!	1	3	1	0	3	2	3	2	2	1	1	2	2	3	1	1	2	2	3	1	2	1	1	1	0	0	1	2	1	1	2	2	2	0
44	2	1	#NULL!	1	#NULL!	#NULL!	#NULL!	2	#NULL!	5	0	#NULL!	1	2	#NULL!	1	3	3	2	3	2	2	2	1	2	2	1	2	2	1	2	1	2	1	0	1	1	1	0	1	0	1	1	0	2	1	1	2	1
56	2	1	#NULL!	1	#NULL!	#NULL!	#NULL!	2	#NULL!	7	0	#NULL!	1	2	#NULL!	1	3	2	0	2	2	3	0	3	0	2	2	0	2	3	3	2	2	3	2	2	2	2	1	1	2	2	2	2	2	2	2	2	2
41	2	1	#NULL!	1	#NULL!	#NULL!	#NULL!	2	#NULL!	8	1	#NULL!	1	2	#NULL!	1	3	1	0	2	3	3	2	2	0	2	2	3	2	3	3	2	0	1	1	2	2	2	2	1	1	1	0	1	2	2	1	2	1
40	2	1	#NULL!	1	#NULL!	#NULL!	#NULL!	2	#NULL!	7	0	#NULL!	1	2	#NULL!	1	3	3	0	1	1	3	1	3	0	2	1	2	3	2	2	2	2	3	2	2	2	2	2	1	1	2	2	2	2	2	2	2	2
43	2	1	#NULL!	1	#NULL!	#NULL!	#NULL!	2	#NULL!	7	1	#NULL!	1	2	#NULL!	1	3	2	0	3	0	3	1	3	0	3	3	0	3	3	2	2	0	3	2	2	1	2	2	1	1	2	2	2	2	2	2	2	1
36	2	1	#NULL!	1	#NULL!	#NULL!	#NULL!	2	#NULL!	8	0	#NULL!	1	2	#NULL!	1	3	2	0	3	2	2	2	2	0	2	2	1	2	2	2	2	2	3	1	2	2	1	1	1	1	2	2	2	2	1	1	1	0
45	2	1	#NULL!	1	#NULL!	#NULL!	#NULL!	2	#NULL!	7	1	#NULL!	1	2	#NULL!	1	3	2	1	2	2	2	1	2	2	1	2	1	3	3	1	2	1	3	1	2	2	1	1	0	1	1	2	1	2	1	0	0	0
37	2	1	#NULL!	1	#NULL!	#NULL!	#NULL!	2	#NULL!	7	2	#NULL!	1	2	#NULL!	1	3	3	0	2	1	3	2	2	0	3	2	2	3	1	2	2	0	3	1	2	2	1	0	0	0	0	1	0	1	2	2	2	2
57	2	1	#NULL!	1	#NULL!	#NULL!	#NULL!	2	#NULL!	7	1	#NULL!	1	2	#NULL!	1	3	1	2	2	2	3	2	2	2	2	2	1	3	1	1	2	1	2	1	2	2	2	1	0	0	2	2	1	2	2	2	2	2
32	2	1	#NULL!	1	#NULL!	#NULL!	#NULL!	2	#NULL!	8	0	#NULL!	1	2	#NULL!	1	3	3	1	2	2	2	2	2	0	1	2	1	3	3	3	2	0	3	1	1	1	2	1	2	0	2	1	0	2	2	2	2	2
30	2	1	#NULL!	1	#NULL!	#NULL!	#NULL!	2	#NULL!	7	1	#NULL!	1	2	#NULL!	1	3	2	2	3	3	2	1	1	2	2	1	1	2	3	2	0	3	2	1	1	2	2	0	0	0	1	1	0	2	1	1	1	1
31	2	1	#NULL!	1	#NULL!	#NULL!	#NULL!	2	#NULL!	3	1	#NULL!	1	2	#NULL!	1	3	2	2	3	3	3	3	1	2	1	1	2	2	1	2	0	2	2	0	1	1	1	1	0	0	1	2	1	2	0	2	2	2
44	2	1	#NULL!	1	#NULL!	#NULL!	#NULL!	2	#NULL!	7	2	#NULL!	1	2	#NULL!	1	3	2	1	2	2	3	2	2	1	2	2	1	3	1	3	2	0	3	1	2	1	#NULL!	1	0	1	2	2	1	1	2	1	2	2
29	2	1	#NULL!	1	#NULL!	#NULL!	#NULL!	2	#NULL!	7	0	#NULL!	1	2	#NULL!	1	3	1	0	2	2	3	2	1	2	1	1	2	2	3	3	1	3	3	0	2	1	1	0	0	2	2	0	2	2	1	1	2	1
36	2	1	#NULL!	1	#NULL!	#NULL!	#NULL!	2	#NULL!	8	2	#NULL!	1	2	#NULL!	1	3	3	0	2	1	2	2	2	1	2	3	2	1	3	3	2	1	2	2	1	2	2	2	1	2	2	2	2	2	1	2	1	1
57	2	1	#NULL!	1	#NULL!	#NULL!	#NULL!	2	#NULL!	6	1	#NULL!	1	2	#NULL!	1	3	3	0	2	0	3	2	3	0	3	3	0	3	2	2	3	0	3	2	2	2	2	0	2	2	2	2	2	2	2	2	2	2
53	2	1	#NULL!	1	#NULL!	#NULL!	#NULL!	2	#NULL!	7	1	#NULL!	1	2	#NULL!	1	3	2	0	3	2	3	3	3	0	2	1	1	3	1	2	2	1	3	1	2	2	2	2	1	2	2	2	2	2	2	0	2	1
60	2	1	#NULL!	1	#NULL!	#NULL!	#NULL!	2	#NULL!	7	2	#NULL!	1	2	#NULL!	1	3	1	3	3	2	3	3	3	0	2	0	3	2	3	3	1	1	0	1	1	1	1	1	0	0	2	0	1	1	0	2	2	1
57	2	1	#NULL!	1	#NULL!	#NULL!	#NULL!	2	#NULL!	7	2	#NULL!	1	2	#NULL!	1	3	2	3	2	2	3	2	2	2	1	1	2	2	2	2	1	1	3	1	1	0	1	0	0	0	1	0	1	2	2	2	1	1
23	2	1	#NULL!	1	#NULL!	#NULL!	#NULL!	2	#NULL!	7	2	#NULL!	1	2	#NULL!	1	3	2	1	2	2	3	1	2	1	1	2	2	3	2	2	3	1	3	1	2	2	2	1	1	1	2	1	1	2	2	2	2	2
44	2	1	#NULL!	1	#NULL!	#NULL!	#NULL!	2	#NULL!	8	0	#NULL!	1	2	#NULL!	1	3	3	2	2	1	3	3	3	0	1	2	3	2	1	3	2	0	2	2	2	2	2	1	1	1	2	2	2	2	1	2	2	2
40	2	1	#NULL!	1	#NULL!	#NULL!	#NULL!	2	#NULL!	7	1	#NULL!	1	2	#NULL!	1	3	3	2	2	2	3	1	2	1	1	2	2	3	1	3	2	1	2	1	2	2	2	2	0	0	2	2	1	2	1	2	2	1
42	2	1	#NULL!	1	#NULL!	#NULL!	#NULL!	2	#NULL!	8	1	#NULL!	1	2	#NULL!	1	3	2	1	3	1	3	1	2	2	1	1	2	3	2	3	2	1	3	1	2	2	1	1	1	0	1	1	0	1	1	2	2	1
42	2	1	#NULL!	1	#NULL!	#NULL!	#NULL!	2	#NULL!	6	0	#NULL!	1	2	#NULL!	1	3	3	0	3	2	3	3	1	1	2	1	1	3	3	3	0	1	3	2	2	2	2	1	2	2	2	2	1	1	1	2	1	0
58	2	2	#NULL!	1	#NULL!	#NULL!	#NULL!	2	#NULL!	8	0	#NULL!	1	2	#NULL!	1	3	3	0	3	0	2	3	3	1	2	3	2	3	0	2	2	1	3	1	2	2	2	1	2	2	2	2	2	1	2	2	2	1
55	2	1	#NULL!	1	#NULL!	#NULL!	#NULL!	2	#NULL!	8	2	#NULL!	1	2	#NULL!	1	3	2	0	2	2	3	2	2	0	3	3	1	3	2	2	3	1	2	2	2	2	2	2	2	2	2	2	1	2	2	2	2	2
60	2	1	#NULL!	1	#NULL!	#NULL!	#NULL!	2	#NULL!	8	0	#NULL!	1	2	#NULL!	1	3	3	1	2	1	3	1	1	1	3	2	1	3	3	3	2	0	3	2	2	2	2	1	1	2	0	2	2	0	0	1	1	1
25	2	1	#NULL!	1	#NULL!	#NULL!	#NULL!	2	#NULL!	7	0	#NULL!	1	2	#NULL!	1	3	2	0	3	2	2	2	2	1	2	2	1	1	3	3	2	3	2	1	1	2	1	1	1	1	2	1	0	1	1	1	2	2
25	2	1	#NULL!	1	#NULL!	#NULL!	#NULL!	2	#NULL!	7	0	#NULL!	1	2	#NULL!	1	3	2	1	3	3	2	2	3	1	1	1	1	2	3	3	2	1	3	1	0	2	0	0	0	0	1	1	0	1	2	2	2	1
56	2	1	#NULL!	1	#NULL!	#NULL!	#NULL!	2	#NULL!	8	0	#NULL!	1	2	#NULL!	1	3	2	0	3	2	3	2	2	0	2	2	1	3	2	3	2	2	3	1	2	2	1	1	2	0	1	1	1	1	0	1	1	1
56	2	1	#NULL!	1	#NULL!	#NULL!	#NULL!	2	#NULL!	7	0	#NULL!	1	2	#NULL!	1	3	2	2	2	2	3	2	2	1	2	2	1	2	2	3	2	1	3	1	1	2	2	1	1	2	2	2	2	1	1	2	2	1
55	2	1	#NULL!	1	#NULL!	#NULL!	#NULL!	2	#NULL!	8	1	#NULL!	1	2	#NULL!	1	3	3	0	2	1	3	1	2	1	1	3	2	3	2	2	3	2	3	2	2	2	2	1	2	2	2	2	2	2	2	2	2	0
39	2	1	#NULL!	1	#NULL!	#NULL!	#NULL!	2	#NULL!	7	0	#NULL!	1	2	#NULL!	1	3	3	1	2	2	2	3	3	0	2	3	1	3	2	2	2	0	3	1	2	2	2	2	0	1	2	2	2	2	1	2	2	1
47	2	2	#NULL!	1	#NULL!	#NULL!	#NULL!	2	#NULL!	8	1	#NULL!	1	2	#NULL!	1	3	2	1	1	3	3	1	2	1	0	2	2	3	3	3	3	2	2	0	1	1	0	0	2	1	2	1	2	2	2	2	2	1
34	2	1	#NULL!	1	#NULL!	#NULL!	#NULL!	2	#NULL!	8	0	#NULL!	1	2	#NULL!	1	3	3	1	3	2	3	3	1	1	2	1	1	3	2	3	2	0	3	2	2	2	2	1	1	2	2	2	2	2	2	0	2	0
30	2	1	#NULL!	1	#NULL!	#NULL!	#NULL!	2	#NULL!	8	0	#NULL!	1	2	#NULL!	1	3	2	1	2	2	3	2	2	1	3	2	1	2	3	3	2	1	2	1	2	2	2	2	2	2	2	1	2	2	1	2	2	1
39	2	1	#NULL!	1	#NULL!	#NULL!	#NULL!	2	#NULL!	7	0	#NULL!	1	2	#NULL!	1	3	2	1	2	2	2	2	2	2	1	2	3	3	2	2	2	1	3	1	2	2	2	1	1	2	2	2	2	2	0	2	2	1
23	2	1	#NULL!	1	#NULL!	#NULL!	#NULL!	2	#NULL!	7	2	#NULL!	1	2	#NULL!	1	3	2	1	3	2	3	2	2	0	2	3	2	3	2	2	3	0	3	2	2	2	2	1	2	2	2	2	2	2	2	2	2	2
41	2	1	#NULL!	1	#NULL!	#NULL!	#NULL!	2	#NULL!	7	2	#NULL!	1	2	#NULL!	1	3	2	1	3	2	3	2	2	1	2	2	2	3	2	2	3	1	2	2	2	2	2	1	1	0	2	2	2	2	1	1	1	1
51	2	1	#NULL!	1	#NULL!	#NULL!	#NULL!	2	#NULL!	6	2	#NULL!	1	2	#NULL!	1	3	2	2	3	3	3	3	1	2	2	2	2	2	1	2	2	1	2	1	2	2	1	1	1	1	2	2	2	1	1	2	2	1
48	2	1	#NULL!	1	#NULL!	#NULL!	#NULL!	2	#NULL!	7	0	#NULL!	1	2	#NULL!	1	3	3	2	3	1	3	1	1	1	3	2	2	1	3	3	2	2	2	2	2	2	2	1	1	2	2	2	2	2	1	2	2	0
39	2	1	#NULL!	1	#NULL!	#NULL!	#NULL!	2	#NULL!	7	0	#NULL!	1	2	#NULL!	1	3	2	2	2	2	3	2	2	2	0	3	1	2	3	3	1	3	2	1	2	2	1	1	1	1	2	2	1	1	0	1	2	0
28	2	2	#NULL!	1	#NULL!	#NULL!	#NULL!	2	#NULL!	8	1	#NULL!	1	2	#NULL!	1	3	2	2	3	2	3	2	3	0	2	3	1	2	3	3	2	0	2	2	1	2	1	0	1	1	2	2	1	2	2	2	2	2
42	2	1	#NULL!	1	#NULL!	#NULL!	#NULL!	2	#NULL!	7	0	#NULL!	1	2	#NULL!	1	3	3	0	2	3	3	3	1	2	2	3	2	3	0	2	3	0	3	2	2	2	2	1	1	2	2	2	2	2	1	0	1	2
32	2	1	#NULL!	1	#NULL!	#NULL!	#NULL!	2	#NULL!	8	1	#NULL!	1	2	#NULL!	1	3	2	1	2	2	2	3	1	2	1	1	1	3	3	3	3	2	3	2	2	2	2	1	0	2	0	2	0	1	1	2	0	1
57	2	1	#NULL!	1	#NULL!	#NULL!	#NULL!	2	#NULL!	8	0	#NULL!	1	2	#NULL!	1	3	2	0	2	3	3	2	2	1	2	2	2	3	2	3	2	1	3	2	2	2	2	1	2	2	2	2	2	2	1	2	2	2
43	2	1	#NULL!	1	#NULL!	#NULL!	#NULL!	2	#NULL!	7	0	#NULL!	1	2	#NULL!	1	3	2	2	3	1	2	2	2	1	1	2	1	2	3	3	2	3	3	1	2	1	#NULL!	2	0	#NULL!	2	2	1	2	2	2	2	1
59	2	1	#NULL!	1	#NULL!	#NULL!	#NULL!	2	#NULL!	6	0	#NULL!	1	2	#NULL!	1	3	3	0	3	2	3	3	3	0	3	2	3	2	2	3	2	1	0	1	2	2	2	2	2	2	2	2	2	2	2	2	2	2
58	2	1	#NULL!	1	#NULL!	#NULL!	#NULL!	2	#NULL!	8	1	#NULL!	1	2	#NULL!	1	3	2	1	3	2	3	3	2	2	1	3	2	3	1	2	3	1	2	1	2	2	2	1	1	0	1	1	1	0	2	1	1	1
51	2	1	#NULL!	1	#NULL!	#NULL!	#NULL!	2	#NULL!	8	0	#NULL!	1	2	#NULL!	1	3	1	1	2	2	3	2	2	1	1	3	3	3	3	3	2	1	3	2	2	2	2	2	0	2	2	2	2	2	0	2	1	2
32	2	2	#NULL!	1	#NULL!	#NULL!	#NULL!	2	#NULL!	8	1	#NULL!	1	2	#NULL!	1	3	3	1	3	2	3	3	1	3	3	2	0	2	3	3	2	1	1	1	2	2	1	1	2	1	1	2	2	2	1	2	2	2
54	2	1	#NULL!	1	#NULL!	#NULL!	#NULL!	2	#NULL!	8	1	#NULL!	1	2	#NULL!	1	3	3	0	2	1	3	2	1	2	3	2	3	2	2	2	2	3	3	1	1	1	1	1	1	1	1	2	0	2	2	2	2	0
57	2	1	#NULL!	1	#NULL!	#NULL!	#NULL!	2	#NULL!	7	1	#NULL!	1	2	#NULL!	1	3	1	2	2	3	3	3	1	3	2	0	3	0	3	3	2	3	2	0	1	1	1	1	0	1	0	0	1	0	1	2	2	1
51	2	1	#NULL!	1	#NULL!	#NULL!	#NULL!	2	#NULL!	8	0	#NULL!	1	2	#NULL!	1	3	2	0	3	3	2	2	3	0	2	3	1	3	3	3	3	0	3	2	2	2	2	1	1	2	2	2	2	2	0	1	1	1
54	2	1	#NULL!	1	#NULL!	#NULL!	#NULL!	2	#NULL!	6	0	#NULL!	1	2	#NULL!	1	3	2	2	2	2	3	2	2	2	3	2	1	2	2	2	2	2	3	1	2	1	1	1	1	1	1	2	2	2	0	2	2	1
25	2	1	#NULL!	1	#NULL!	#NULL!	#NULL!	2	#NULL!	7	2	#NULL!	1	2	#NULL!	1	3	1	2	2	2	3	3	3	2	2	2	1	3	2	3	3	1	2	1	2	2	1	2	0	1	2	1	1	2	1	2	0	1
29	2	1	#NULL!	1	#NULL!	#NULL!	#NULL!	2	#NULL!	8	2	#NULL!	1	2	#NULL!	1	3	1	0	3	3	2	3	3	2	2	2	2	3	3	3	2	1	2	1	2	1	1	1	1	2	2	2	2	1	0	1	1	1
70	2	1	#NULL!	1	#NULL!	#NULL!	#NULL!	2	#NULL!	8	0	#NULL!	1	2	#NULL!	1	3	1	0	3	3	3	3	3	1	2	3	2	3	2	2	2	1	3	1	1	2	1	1	0	1	2	2	2	2	2	2	2	1
25	2	1	#NULL!	1	#NULL!	#NULL!	#NULL!	2	#NULL!	7	0	#NULL!	1	2	#NULL!	1	3	2	2	3	3	1	3	3	2	0	2	0	2	3	3	3	2	3	1	2	2	1	1	1	2	0	1	2	0	0	2	2	1
53	2	1	#NULL!	1	#NULL!	#NULL!	#NULL!	2	#NULL!	8	1	#NULL!	1	2	#NULL!	1	3	2	0	3	3	3	3	2	3	2	2	1	2	2	3	2	1	3	1	2	2	1	1	0	2	2	2	2	1	2	2	1	2
37	2	1	#NULL!	1	#NULL!	#NULL!	#NULL!	2	#NULL!	8	0	#NULL!	1	2	#NULL!	1	3	2	2	3	3	3	2	2	2	2	1	2	3	2	2	2	2	2	1	2	1	2	1	2	1	1	1	0	1	1	1	1	1
50	2	1	#NULL!	1	#NULL!	#NULL!	#NULL!	2	#NULL!	8	2	#NULL!	1	2	#NULL!	1	3	3	2	2	1	3	2	2	1	2	2	3	2	2	3	2	2	3	1	2	2	2	1	1	0	2	2	1	1	1	0	1	1
30	2	1	#NULL!	1	#NULL!	#NULL!	#NULL!	2	#NULL!	8	0	#NULL!	1	2	#NULL!	1	3	3	2	2	2	2	2	2	0	2	2	3	3	3	3	2	1	3	1	2	2	1	1	0	0	2	1	2	2	0	1	1	2
31	2	#NULL!	#NULL!	1	#NULL!	#NULL!	#NULL!	2	#NULL!	4	2	#NULL!	1	2	#NULL!	1	3	3	2	3	2	3	1	3	0	1	2	1	3	3	3	2	2	3	2	1	1	2	0	1	0	2	2	0	2	2	0	2	1
44	2	1	#NULL!	1	#NULL!	#NULL!	#NULL!	2	#NULL!	8	0	#NULL!	1	2	#NULL!	1	3	2	2	3	3	3	2	1	1	2	3	0	3	3	3	3	2	1	1	2	2	2	1	0	0	1	2	2	2	2	2	0	0
48	2	1	#NULL!	1	#NULL!	#NULL!	#NULL!	2	#NULL!	7	1	#NULL!	1	2	#NULL!	1	3	1	2	2	2	3	3	2	2	3	2	1	3	2	3	2	1	3	1	2	2	2	2	0	2	2	2	2	2	2	2	1	1
44	2	1	#NULL!	1	#NULL!	#NULL!	#NULL!	2	#NULL!	7	1	#NULL!	1	2	#NULL!	1	3	2	1	2	2	2	2	2	2	2	3	1	3	2	3	3	2	3	2	2	2	2	2	1	1	1	2	0	1	0	1	2	1
39	2	2	#NULL!	1	#NULL!	#NULL!	#NULL!	2	#NULL!	8	0	#NULL!	1	2	#NULL!	1	3	2	1	3	2	3	3	3	1	3	3	1	3	2	2	2	1	3	2	2	2	2	#NULL!	0	2	2	2	2	2	2	2	2	2
43	2	1	#NULL!	1	#NULL!	#NULL!	#NULL!	2	#NULL!	7	0	#NULL!	1	2	#NULL!	1	3	2	0	3	2	3	2	3	1	2	3	2	2	3	3	3	2	2	1	1	2	2	1	2	2	2	2	2	2	2	#NULL!	1	1
36	2	1	#NULL!	1	#NULL!	#NULL!	#NULL!	2	#NULL!	7	1	#NULL!	1	2	#NULL!	1	3	3	0	3	2	3	3	3	1	0	3	1	2	3	3	2	3	3	1	2	2	1	0	2	2	2	2	2	2	1	2	2	1
62	2	1	#NULL!	1	#NULL!	#NULL!	#NULL!	2	#NULL!	8	1	#NULL!	1	2	#NULL!	1	3	2	0	2	3	2	3	1	2	2	3	2	3	2	3	3	2	3	1	2	2	2	1	2	2	2	2	2	2	0	1	2	1
54	2	1	#NULL!	1	#NULL!	#NULL!	#NULL!	2	#NULL!	7	1	#NULL!	1	2	#NULL!	1	3	3	2	3	1	3	2	2	0	2	3	3	3	2	2	3	1	3	2	2	2	1	1	1	2	2	2	2	2	2	2	2	2
47	2	1	#NULL!	1	#NULL!	#NULL!	#NULL!	2	#NULL!	8	0	#NULL!	1	2	#NULL!	1	3	2	2	2	3	3	2	1	3	2	2	3	2	2	2	2	3	2	1	2	1	1	1	1	0	0	2	0	1	1	1	1	0
39	2	1	#NULL!	1	#NULL!	#NULL!	#NULL!	2	#NULL!	8	1	#NULL!	1	2	#NULL!	1	3	2	1	3	2	3	3	1	2	2	2	2	2	2	3	3	2	3	1	2	1	2	1	1	1	2	2	2	2	1	1	1	2
55	2	1	#NULL!	1	#NULL!	#NULL!	#NULL!	2	#NULL!	7	1	#NULL!	1	2	#NULL!	1	3	3	1	2	3	3	2	3	1	2	3	2	0	2	3	3	2	3	2	2	2	2	2	2	2	2	2	0	1	1	2	2	0
25	2	2	#NULL!	1	#NULL!	#NULL!	#NULL!	2	#NULL!	7	2	#NULL!	1	2	#NULL!	1	3	3	0	3	2	3	3	2	2	3	3	2	3	2	3	3	0	2	2	2	2	2	2	0	2	2	2	2	2	1	0	2	1
53	2	1	#NULL!	1	#NULL!	#NULL!	#NULL!	2	#NULL!	8	2	#NULL!	1	2	#NULL!	1	3	1	0	3	2	3	3	2	1	3	2	2	3	3	3	3	3	2	2	2	2	2	1	2	1	2	2	1	2	2	2	2	1
22	2	1	#NULL!	1	#NULL!	#NULL!	#NULL!	2	#NULL!	7	0	#NULL!	1	2	#NULL!	1	3	2	2	3	3	2	3	2	2	2	2	2	3	2	2	3	1	3	1	2	2	1	2	0	1	2	2	2	2	1	1	0	1
41	2	1	#NULL!	1	#NULL!	#NULL!	#NULL!	2	#NULL!	8	0	#NULL!	1	2	#NULL!	1	3	3	0	3	2	3	2	3	3	2	1	2	3	2	2	2	3	3	2	2	2	2	1	0	0	2	2	2	2	2	2	1	1
43	2	2	#NULL!	1	#NULL!	#NULL!	#NULL!	2	#NULL!	6	0	#NULL!	1	2	#NULL!	1	3	1	2	2	3	2	2	2	2	3	2	2	3	3	3	2	3	2	1	1	1	2	2	1	2	2	1	2	2	1	1	2	0
56	2	1	#NULL!	1	#NULL!	#NULL!	#NULL!	2	#NULL!	7	1	#NULL!	1	2	#NULL!	1	3	2	1	3	1	3	3	3	1	3	0	3	3	3	3	3	1	3	2	2	2	#NULL!	1	1	1	1	2	1	2	1	2	2	2
40	2	1	#NULL!	1	#NULL!	#NULL!	#NULL!	2	#NULL!	8	2	#NULL!	1	2	#NULL!	1	3	3	1	2	3	3	2	3	1	1	3	1	3	3	3	2	2	3	1	2	2	2	1	1	2	2	2	2	1	2	1	2	1
37	2	1	#NULL!	1	#NULL!	#NULL!	#NULL!	2	#NULL!	8	0	#NULL!	1	2	#NULL!	1	3	3	1	3	2	3	3	3	0	2	2	2	3	3	3	3	0	3	2	2	2	2	2	0	1	2	2	1	2	2	2	2	2
48	2	1	#NULL!	1	#NULL!	#NULL!	#NULL!	2	#NULL!	8	0	#NULL!	1	2	#NULL!	1	3	3	0	3	3	3	2	3	1	2	3	0	3	3	3	3	1	3	2	2	2	2	2	1	2	2	2	2	2	2	2	2	2
60	2	1	#NULL!	1	#NULL!	#NULL!	#NULL!	2	#NULL!	7	2	#NULL!	1	2	#NULL!	1	3	1	2	3	3	2	3	3	2	3	1	3	3	3	3	1	1	3	1	2	0	1	1	0	1	2	0	1	2	0	2	2	2
39	2	2	#NULL!	1	#NULL!	#NULL!	#NULL!	2	#NULL!	8	0	#NULL!	1	2	#NULL!	1	3	2	2	2	3	2	2	3	2	2	3	3	2	2	3	2	2	3	2	1	2	2	2	0	2	2	2	2	2	1	1	2	2
38	2	1	#NULL!	1	#NULL!	#NULL!	#NULL!	2	#NULL!	7	2	#NULL!	1	2	#NULL!	1	3	2	0	3	3	3	3	3	2	1	1	2	3	3	3	3	2	3	2	2	2	2	1	2	1	2	1	0	2	2	2	2	1
46	2	1	#NULL!	1	#NULL!	#NULL!	#NULL!	2	#NULL!	8	1	#NULL!	1	2	#NULL!	1	3	2	2	3	1	3	3	3	0	2	2	2	3	3	3	3	2	3	1	2	2	1	1	1	2	2	2	2	2	2	2	2	2
35	2	1	#NULL!	1	#NULL!	#NULL!	#NULL!	2	#NULL!	8	1	#NULL!	1	2	#NULL!	1	3	2	1	2	3	2	2	2	2	2	3	2	2	3	3	3	3	3	1	1	1	2	1	1	1	2	1	2	2	2	2	2	2
25	2	1	#NULL!	1	#NULL!	#NULL!	#NULL!	2	#NULL!	7	2	#NULL!	1	2	#NULL!	1	3	2	2	3	2	3	3	3	1	2	2	3	2	3	3	2	2	3	2	2	2	2	1	1	1	2	2	1	2	2	2	1	1
54	2	1	#NULL!	1	#NULL!	#NULL!	#NULL!	2	#NULL!	8	1	#NULL!	1	2	#NULL!	1	3	2	1	3	3	3	3	3	2	2	2	2	2	2	3	2	3	3	1	0	1	1	1	2	2	2	1	1	2	1	1	1	0
48	2	2	#NULL!	1	#NULL!	#NULL!	#NULL!	2	#NULL!	8	1	#NULL!	1	2	#NULL!	1	3	2	2	3	3	3	3	3	1	3	2	2	2	3	3	2	2	2	1	1	2	2	#NULL!	0	1	2	0	0	0	0	0	1	0
39	2	1	#NULL!	1	#NULL!	#NULL!	#NULL!	2	#NULL!	8	1	#NULL!	1	2	#NULL!	1	3	2	2	3	3	3	2	3	1	2	3	3	3	2	2	2	2	3	2	2	2	2	2	0	2	2	2	0	2	0	2	2	1
40	2	2	#NULL!	1	#NULL!	#NULL!	#NULL!	2	#NULL!	7	1	#NULL!	1	2	#NULL!	1	3	3	0	3	3	3	3	3	3	0	3	1	3	3	3	3	2	3	2	2	1	0	1	0	1	0	2	2	0	1	1	0	1
45	2	1	#NULL!	1	#NULL!	#NULL!	#NULL!	2	#NULL!	7	1	#NULL!	1	2	#NULL!	1	3	3	2	3	3	3	2	3	2	3	1	3	3	2	2	2	2	3	1	2	1	1	1	0	0	1	2	2	2	2	2	2	1
37	2	1	#NULL!	1	#NULL!	#NULL!	#NULL!	2	#NULL!	7	1	#NULL!	1	2	#NULL!	1	3	1	3	3	2	2	3	3	2	3	2	2	3	2	3	3	2	3	1	1	2	2	1	0	2	2	2	2	2	2	2	2	1
30	2	1	#NULL!	1	#NULL!	#NULL!	#NULL!	2	#NULL!	8	0	#NULL!	1	2	#NULL!	1	3	3	2	3	3	3	3	3	1	2	3	0	3	2	3	3	2	3	2	2	2	2	2	1	2	2	2	2	2	2	2	2	2
38	2	1	#NULL!	1	#NULL!	#NULL!	#NULL!	2	#NULL!	7	2	#NULL!	1	2	#NULL!	1	3	3	2	3	3	3	3	3	0	3	3	0	3	3	3	3	1	3	2	2	2	2	2	2	1	1	2	2	2	1	2	2	2
47	2	1	#NULL!	1	#NULL!	#NULL!	#NULL!	2	#NULL!	7	1	#NULL!	1	2	#NULL!	1	3	3	1	3	3	3	3	3	3	0	3	2	3	1	3	2	3	3	2	2	2	2	1	2	2	0	2	1	1	2	1	2	2
53	2	1	#NULL!	1	#NULL!	#NULL!	#NULL!	2	#NULL!	7	2	#NULL!	1	2	#NULL!	1	3	3	1	3	2	3	2	2	1	3	3	3	3	3	3	3	2	3	2	2	2	2	1	1	2	2	2	2	1	0	0	1	0
54	2	1	#NULL!	1	#NULL!	#NULL!	#NULL!	2	#NULL!	8	0	#NULL!	1	2	#NULL!	1	3	3	2	3	2	3	2	3	3	2	2	3	3	3	3	3	0	3	2	2	2	2	2	2	2	2	2	2	1	2	2	2	2
49	2	1	#NULL!	1	#NULL!	#NULL!	#NULL!	2	#NULL!	7	0	#NULL!	1	2	#NULL!	1	3	1	1	3	3	3	3	3	2	2	2	2	3	3	3	3	3	3	2	2	2	2	2	2	2	2	2	2	2	2	2	2	2
48	2	1	#NULL!	1	#NULL!	#NULL!	#NULL!	2	#NULL!	8	0	#NULL!	1	2	#NULL!	1	3	3	0	3	3	3	2	3	1	2	3	2	3	3	3	3	3	3	2	2	2	2	1	1	2	2	2	2	2	2	2	2	2
54	2	1	#NULL!	1	#NULL!	#NULL!	#NULL!	2	#NULL!	7	0	#NULL!	1	2	#NULL!	1	3	2	2	3	3	3	3	2	3	3	2	2	2	3	3	2	3	2	1	2	2	1	1	1	1	1	1	#NULL!	2	1	2	2	1
46	2	1	#NULL!	1	#NULL!	#NULL!	#NULL!	2	#NULL!	7	2	#NULL!	1	2	#NULL!	1	3	2	0	3	2	3	3	3	2	2	3	3	3	3	3	3	2	3	2	2	2	2	2	2	2	0	2	2	2	2	2	2	2
48	2	1	#NULL!	1	#NULL!	#NULL!	#NULL!	2	#NULL!	6	2	#NULL!	1	2	#NULL!	1	3	2	3	3	2	3	3	2	2	3	2	2	3	3	3	3	2	3	2	2	2	2	1	1	2	2	2	2	2	2	2	2	2
26	2	1	#NULL!	1	#NULL!	#NULL!	#NULL!	2	#NULL!	8	0	#NULL!	1	2	#NULL!	1	3	3	2	3	2	3	3	3	2	3	3	2	3	2	3	3	2	2	2	2	2	2	1	2	2	2	2	2	2	2	2	1	1
51	2	1	#NULL!	1	#NULL!	#NULL!	#NULL!	2	#NULL!	7	0	#NULL!	1	2	#NULL!	1	3	3	2	2	3	2	2	3	2	3	2	3	3	3	3	3	2	3	1	1	1	1	2	1	2	2	2	0	1	2	2	2	1
52	2	1	#NULL!	1	#NULL!	#NULL!	#NULL!	2	#NULL!	7	0	#NULL!	1	2	#NULL!	1	3	3	2	3	3	3	3	2	2	3	3	1	2	2	3	3	3	3	1	2	2	1	1	1	2	2	2	2	2	2	2	2	2
54	2	1	#NULL!	1	#NULL!	#NULL!	#NULL!	2	#NULL!	8	0	#NULL!	1	2	#NULL!	1	3	2	2	3	3	2	3	3	1	3	2	3	3	3	3	3	3	3	1	2	#NULL!	2	2	2	#NULL!	2	2	2	#NULL!	2	2	2	0
58	2	1	#NULL!	1	#NULL!	#NULL!	#NULL!	2	#NULL!	7	1	#NULL!	1	2	#NULL!	1	3	3	3	2	3	3	2	3	3	3	3	3	3	2	3	3	3	0	2	2	2	2	2	2	0	2	2	2	2	2	2	2	2
50	2	2	#NULL!	1	#NULL!	#NULL!	#NULL!	2	#NULL!	8	1	#NULL!	1	2	#NULL!	1	3	3	2	3	3	3	3	3	2	2	3	3	3	3	3	2	2	3	1	1	1	2	1	1	1	2	2	1	1	1	1	2	1
54	2	1	#NULL!	1	#NULL!	#NULL!	#NULL!	2	#NULL!	8	1	#NULL!	1	2	#NULL!	1	3	3	2	3	3	3	3	3	3	3	3	2	3	3	3	3	3	3	2	2	2	2	2	1	2	2	2	2	2	2	2	2	2
33	1	2	1	1	#NULL!	#NULL!	#NULL!	1	#NULL!	8	0	#NULL!	1	2	#NULL!	1	3	0	1	2	3	3	2	2	2	2	3	1	2	1	2	1	1	1	0	0	1	1	1	2	1	2	2	1	2	1	2	0	0
33	1	2	1	1	#NULL!	#NULL!	#NULL!	1	#NULL!	8	0	#NULL!	1	2	#NULL!	1	3	1	1	2	3	3	2	2	2	2	2	0	2	2	1	2	1	2	1	1	2	1	1	1	1	2	2	2	2	2	2	0	1
18	1	1	1	1	#NULL!	#NULL!	#NULL!	1	#NULL!	1	0	#NULL!	1	2	#NULL!	1	3	2	1	2	3	2	1	0	2	0	2	3	2	2	3	3	2	3	1	1	2	1	2	0	0	0	0	0	0	0	1	0	0
15	1	1	1	1	#NULL!	#NULL!	#NULL!	1	#NULL!	1	0	#NULL!	1	2	#NULL!	1	3	2	1	3	3	3	2	3	1	1	3	2	3	2	3	2	2	2	2	2	2	2	2	0	0	1	2	1	2	0	1	1	0
23	1	1	1	1	#NULL!	#NULL!	#NULL!	1	#NULL!	3	2	#NULL!	1	2	#NULL!	1	3	0	3	3	3	3	3	2	2	3	3	1	3	3	3	3	3	3	0	2	1	2	2	0	2	2	2	0	2	0	1	0	2
28	2	1	1	1	#NULL!	#NULL!	#NULL!	1	#NULL!	4	0	#NULL!	1	2	#NULL!	1	2	3	0	2	1	3	2	3	2	1	3	1	3	2	2	3	2	3	2	2	2	2	1	0	0	2	1	1	1	1	0	2	1
22	2	1	1	1	#NULL!	#NULL!	#NULL!	1	#NULL!	3	1	#NULL!	1	2	#NULL!	1	3	1	1	3	2	2	2	3	2	2	2	1	2	1	2	2	2	1	1	2	1	2	2	1	0	1	2	0	1	0	0	2	1
28	2	1	1	1	#NULL!	#NULL!	#NULL!	1	#NULL!	4	0	#NULL!	1	2	#NULL!	1	3	2	1	3	2	3	2	3	1	2	2	2	2	2	2	2	2	2	1	2	1	2	1	1	1	2	1	1	2	2	1	1	1
33	2	1	1	1	#NULL!	#NULL!	#NULL!	1	#NULL!	4	0	#NULL!	1	2	#NULL!	1	3	3	0	2	2	3	2	2	2	2	2	1	3	3	2	3	1	3	2	2	2	2	2	0	1	2	2	2	2	2	2	1	0
29	2	1	1	1	#NULL!	#NULL!	#NULL!	1	#NULL!	8	0	#NULL!	1	2	#NULL!	1	3	2	2	3	2	3	3	2	2	2	2	2	1	2	2	2	2	3	1	1	1	2	1	0	1	1	1	1	1	2	2	2	1
28	2	1	1	1	#NULL!	#NULL!	#NULL!	1	#NULL!	4	0	#NULL!	1	2	#NULL!	1	3	2	2	3	3	3	3	2	1	3	2	2	3	2	3	2	2	2	1	2	1	1	0	0	1	1	1	1	2	2	2	2	1
23	2	1	1	1	#NULL!	#NULL!	#NULL!	1	#NULL!	4	2	#NULL!	1	2	#NULL!	1	3	1	2	3	2	3	3	1	3	2	1	2	3	3	3	2	3	3	2	2	2	2	1	0	1	2	1	2	2	2	2	1	2
24	2	1	1	1	#NULL!	#NULL!	#NULL!	1	#NULL!	7	0	#NULL!	1	2	#NULL!	1	3	2	1	2	3	3	3	3	3	3	2	2	2	3	3	2	3	2	1	2	1	1	1	1	1	2	0	1	2	1	2	2	1
28	2	2	1	1	#NULL!	#NULL!	#NULL!	1	#NULL!	8	0	#NULL!	1	2	#NULL!	1	3	3	1	2	3	3	2	2	3	3	3	0	3	3	3	3	3	2	2	2	2	2	1	1	0	1	2	1	2	2	2	2	2
45	2	1	#NULL!	#NULL!	#NULL!	#NULL!	#NULL!	#NULL!	#NULL!	5	1	#NULL!	1	2	#NULL!	1	2	1	1	3	2	2	3	0	1	2	1	3	0	0	0	0	0	0	0	0	2	0	0	0	0	0	1	0	2	2	2	2	0
31	2	1	#NULL!	#NULL!	#NULL!	#NULL!	#NULL!	#NULL!	#NULL!	8	0	#NULL!	1	2	#NULL!	1	2	2	1	3	1	2	3	2	1	1	2	1	2	2	2	2	0	2	1	1	1	1	1	1	0	2	2	1	1	0	1	1	1
18	#NULL!	1	1	#NULL!	#NULL!	#NULL!	#NULL!	1	#NULL!	1	0	#NULL!	1	2	#NULL!	1	3	2	0	3	2	2	2	2	1	0	3	1	3	2	2	1	1	2	1	2	2	1	1	1	2	0	2	0	1	0	0	0	1
23	#NULL!	1	1	#NULL!	#NULL!	#NULL!	#NULL!	1	#NULL!	3	2	#NULL!	1	2	#NULL!	1	3	2	1	3	2	2	2	2	1	1	3	1	3	2	2	2	1	3	1	2	2	1	1	1	1	2	2	0	0	0	1	2	1
23	1	1	1	#NULL!	#NULL!	#NULL!	#NULL!	1	#NULL!	4	2	#NULL!	1	2	#NULL!	1	0	0	3	0	0	0	0	1	0	0	1	1	0	1	0	0	0	1	0	1	1	0	0	0	0	0	0	0	0	1	0	0	0
23	1	2	1	#NULL!	#NULL!	#NULL!	#NULL!	1	#NULL!	3	2	#NULL!	1	2	#NULL!	1	1	1	1	1	3	0	0	2	2	0	0	1	1	1	0	0	2	2	0	0	1	0	0	0	0	0	0	0	0	1	1	1	0
28	1	2	1	#NULL!	#NULL!	#NULL!	#NULL!	1	#NULL!	3	2	#NULL!	1	2	#NULL!	1	1	1	0	0	2	2	1	1	1	2	0	1	2	2	2	1	2	1	1	1	2	1	1	2	2	2	2	2	1	0	0	1	0
23	1	1	1	#NULL!	#NULL!	#NULL!	#NULL!	1	#NULL!	4	0	#NULL!	1	2	#NULL!	1	1	1	0	2	3	2	2	2	1	0	0	1	1	1	2	1	1	1	0	0	1	0	0	0	0	2	2	1	1	0	1	0	0
18	1	2	1	#NULL!	#NULL!	#NULL!	#NULL!	1	#NULL!	1	2	#NULL!	1	2	#NULL!	1	1	2	2	2	3	3	1	1	1	1	1	3	2	1	3	3	3	1	0	2	2	1	1	0	0	1	1	0	2	2	2	2	0
24	1	1	1	#NULL!	#NULL!	#NULL!	#NULL!	1	#NULL!	3	2	#NULL!	1	2	#NULL!	1	2	2	2	3	2	1	2	2	2	#NULL!	1	0	2	3	3	1	1	2	0	1	1	0	1	0	0	1	0	1	1	1	2	2	0
22	1	1	1	#NULL!	#NULL!	#NULL!	#NULL!	1	#NULL!	3	2	#NULL!	1	2	#NULL!	1	2	1	0	2	1	1	2	2	2	1	1	1	1	1	1	1	0	1	1	1	1	0	1	1	0	0	1	1	1	1	0	0	1
17	1	1	1	#NULL!	#NULL!	#NULL!	#NULL!	1	#NULL!	1	0	#NULL!	1	2	#NULL!	1	2	1	2	0	1	1	0	3	2	0	2	1	2	1	3	1	2	2	1	2	2	1	1	0	1	0	1	1	0	1	2	0	1
23	1	1	1	#NULL!	#NULL!	#NULL!	#NULL!	1	#NULL!	4	2	#NULL!	1	2	#NULL!	1	2	2	0	3	1	2	2	2	0	0	1	2	2	1	3	1	2	3	0	1	1	0	0	0	1	2	1	2	0	1	1	1	1
23	1	1	1	#NULL!	#NULL!	#NULL!	#NULL!	1	#NULL!	3	1	#NULL!	1	2	#NULL!	1	2	2	1	2	3	2	0	2	0	1	2	2	2	1	2	2	1	2	0	1	2	1	0	0	0	0	1	0	0	1	1	1	0
23	1	2	1	#NULL!	#NULL!	#NULL!	#NULL!	1	#NULL!	3	2	#NULL!	1	2	#NULL!	1	2	0	1	2	1	3	2	3	1	1	2	1	0	2	3	2	2	3	1	2	2	2	0	2	1	1	2	2	1	1	2	2	1
21	1	1	1	#NULL!	#NULL!	#NULL!	#NULL!	1	#NULL!	3	2	#NULL!	1	2	#NULL!	1	2	2	1	2	2	2	0	2	1	0	2	1	2	3	3	3	2	2	2	1	1	1	0	0	0	0	1	1	0	2	2	1	1
24	1	1	1	#NULL!	#NULL!	#NULL!	#NULL!	1	#NULL!	4	2	#NULL!	1	2	#NULL!	1	2	2	1	2	2	3	1	2	1	3	2	1	3	1	2	2	0	2	1	0	2	0	1	0	2	2	1	1	0	2	0	0	0
22	1	1	1	#NULL!	#NULL!	#NULL!	#NULL!	1	#NULL!	3	2	#NULL!	1	2	#NULL!	1	2	2	2	2	2	2	1	2	2	1	2	2	2	2	2	2	2	3	1	1	2	1	1	1	2	2	1	1	2	0	1	1	1
22	1	1	1	#NULL!	#NULL!	#NULL!	#NULL!	1	#NULL!	3	2	#NULL!	1	2	#NULL!	1	2	1	2	2	3	3	2	2	2	1	2	1	2	2	2	2	1	3	1	1	2	1	1	1	1	2	1	2	2	2	1	0	1
24	1	1	1	#NULL!	#NULL!	#NULL!	#NULL!	1	#NULL!	3	2	#NULL!	1	2	#NULL!	1	2	3	1	3	3	3	3	3	2	1	2	1	2	2	3	2	1	3	2	2	2	2	2	1	2	2	2	2	2	0	2	1	1
20	1	2	1	#NULL!	#NULL!	#NULL!	#NULL!	1	#NULL!	3	1	#NULL!	1	2	#NULL!	1	2	1	2	3	3	1	2	3	3	2	2	1	2	3	3	2	3	3	2	1	1	2	0	0	0	2	0	0	2	2	2	2	1
22	1	1	1	#NULL!	#NULL!	#NULL!	#NULL!	1	#NULL!	3	2	#NULL!	1	2	#NULL!	1	3	2	0	2	0	2	2	3	0	1	2	0	3	1	1	2	1	3	1	2	1	1	1	2	2	2	2	2	1	1	1	1	1
18	1	1	1	#NULL!	#NULL!	#NULL!	#NULL!	1	#NULL!	1	2	#NULL!	1	2	#NULL!	1	3	1	3	3	1	0	0	2	0	2	0	1	2	3	3	0	3	3	1	2	2	2	1	0	0	0	0	0	0	0	2	0	0
22	1	1	1	#NULL!	#NULL!	#NULL!	#NULL!	1	#NULL!	3	2	#NULL!	1	2	#NULL!	1	3	1	2	3	1	3	2	2	1	0	1	2	2	2	2	1	2	2	1	1	1	1	1	1	0	2	1	1	2	1	2	0	0
22	1	1	1	#NULL!	#NULL!	#NULL!	#NULL!	1	#NULL!	3	2	#NULL!	1	2	#NULL!	1	3	3	2	1	2	2	1	2	1	1	1	2	2	2	3	1	2	2	1	1	1	1	0	0	1	2	2	2	1	1	0	1	0
21	1	1	1	#NULL!	#NULL!	#NULL!	#NULL!	1	#NULL!	3	2	#NULL!	1	2	#NULL!	1	3	1	1	2	0	2	2	2	0	1	2	1	3	3	3	2	2	3	1	1	1	1	1	1	2	2	1	2	1	1	1	1	1
26	1	2	1	#NULL!	#NULL!	#NULL!	#NULL!	1	#NULL!	4	1	#NULL!	1	2	#NULL!	1	3	2	1	2	1	3	2	2	1	2	2	1	0	3	3	2	2	2	1	1	2	1	1	#NULL!	0	1	1	1	1	0	1	0	0
22	1	1	1	#NULL!	#NULL!	#NULL!	#NULL!	1	#NULL!	3	2	#NULL!	1	2	#NULL!	1	3	3	2	2	3	2	2	1	2	1	2	2	2	1	1	1	2	3	1	1	1	1	1	1	0	1	1	1	1	1	1	0	0
23	1	1	1	#NULL!	#NULL!	#NULL!	#NULL!	1	#NULL!	3	2	#NULL!	1	2	#NULL!	1	3	2	1	0	3	3	2	3	3	0	1	1	3	3	3	0	2	2	2	2	2	1	0	0	0	1	0	0	1	1	0	2	1
36	1	1	1	#NULL!	#NULL!	#NULL!	#NULL!	1	#NULL!	7	1	#NULL!	1	2	#NULL!	1	3	2	1	2	2	2	1	2	1	0	3	2	2	2	3	3	2	3	1	2	1	1	1	1	0	0	2	0	2	1	1	2	1
20	1	1	1	#NULL!	#NULL!	#NULL!	#NULL!	1	#NULL!	3	0	#NULL!	1	2	#NULL!	1	3	1	2	3	3	3	3	1	1	1	2	2	1	3	3	1	1	2	1	1	1	1	1	1	1	2	0	2	2	1	1	1	2
26	1	1	1	#NULL!	#NULL!	#NULL!	#NULL!	1	#NULL!	3	2	#NULL!	1	2	#NULL!	1	3	2	1	3	2	3	2	1	2	0	2	2	3	2	3	3	1	2	2	2	2	2	2	1	0	1	1	0	1	0	0	0	1
28	1	1	1	#NULL!	#NULL!	#NULL!	#NULL!	1	#NULL!	3	2	#NULL!	1	2	#NULL!	1	3	3	2	1	2	3	1	2	2	0	2	3	3	1	2	3	2	3	1	2	2	1	2	1	0	0	0	0	0	2	2	1	2
22	1	1	1	#NULL!	#NULL!	#NULL!	#NULL!	1	#NULL!	3	2	#NULL!	1	2	#NULL!	1	3	3	0	3	2	3	2	3	2	2	3	1	2	2	2	2	1	2	1	2	2	1	1	2	2	2	1	0	1	2	2	1	1
22	1	1	1	#NULL!	#NULL!	#NULL!	#NULL!	1	#NULL!	3	2	#NULL!	1	2	#NULL!	1	3	2	2	2	2	3	2	2	2	1	1	2	3	1	2	3	2	3	1	2	1	1	0	2	1	2	2	1	2	1	1	0	0
25	1	1	1	#NULL!	#NULL!	#NULL!	#NULL!	1	#NULL!	3	2	#NULL!	1	2	#NULL!	1	3	2	0	3	3	3	1	2	2	2	3	2	3	3	3	3	1	3	2	2	2	2	1	2	2	2	2	2	2	2	2	2	2
17	2	1	1	#NULL!	#NULL!	#NULL!	#NULL!	1	#NULL!	1	2	#NULL!	1	2	#NULL!	1	0	2	1	3	2	3	0	1	1	3	3	0	3	0	1	1	1	2	2	2	2	2	1	0	1	2	2	2	2	1	1	0	2
22	2	2	1	#NULL!	#NULL!	#NULL!	#NULL!	1	#NULL!	3	2	#NULL!	1	2	#NULL!	1	0	3	2	3	3	3	3	3	2	1	3	2	1	3	3	3	3	3	0	1	2	0	1	0	0	1	1	1	2	2	2	2	2
33	2	2	1	#NULL!	#NULL!	#NULL!	#NULL!	1	#NULL!	4	0	#NULL!	1	2	#NULL!	1	1	2	2	3	2	#NULL!	0	1	2	3	2	2	3	1	3	2	2	2	1	1	#NULL!	1	0	2	0	0	2	0	1	2	0	2	1
36	2	1	1	#NULL!	#NULL!	#NULL!	#NULL!	1	#NULL!	3	1	#NULL!	1	2	#NULL!	1	1	1	2	3	1	1	2	1	2	1	1	1	1	1	2	1	2	1	0	1	0	0	0	0	0	0	0	0	1	1	0	0	0
23	2	1	1	#NULL!	#NULL!	#NULL!	#NULL!	1	#NULL!	3	2	#NULL!	1	2	#NULL!	1	1	3	1	2	1	2	2	2	0	1	2	0	3	1	2	1	2	2	2	2	1	1	1	1	1	2	2	2	1	1	1	2	1
18	2	1	1	#NULL!	#NULL!	#NULL!	#NULL!	1	#NULL!	1	2	#NULL!	1	2	#NULL!	1	1	1	3	2	2	3	0	2	3	0	1	0	0	3	3	2	2	1	0	2	0	0	0	0	0	0	0	0	1	2	1	2	0
25	2	2	1	#NULL!	#NULL!	#NULL!	#NULL!	1	#NULL!	3	2	#NULL!	1	2	#NULL!	1	1	3	1	3	3	2	3	2	0	1	0	1	2	2	3	0	2	1	1	1	1	1	1	#NULL!	0	2	1	1	2	1	2	2	1
27	2	1	1	#NULL!	#NULL!	#NULL!	#NULL!	1	#NULL!	7	1	#NULL!	1	2	#NULL!	1	1	2	1	3	3	2	1	2	2	2	1	1	2	3	3	0	1	2	0	1	1	0	1	1	0	1	0	0	1	1	0	1	1
21	2	2	1	#NULL!	#NULL!	#NULL!	#NULL!	1	#NULL!	3	2	#NULL!	1	2	#NULL!	1	2	2	0	2	1	#NULL!	2	2	1	0	1	1	3	#NULL!	1	1	1	3	1	1	1	2	1	1	2	2	0	2	1	2	2	2	1
22	2	1	1	#NULL!	#NULL!	#NULL!	#NULL!	1	#NULL!	3	2	#NULL!	1	2	#NULL!	1	2	3	2	3	2	2	3	3	2	2	2	1	2	3	3	2	#NULL!	3	1	2	1	1	1	2	2	2	2	2	2	1	2	2	2
23	2	1	1	#NULL!	#NULL!	#NULL!	#NULL!	1	#NULL!	3	2	#NULL!	1	2	#NULL!	1	2	1	1	1	2	2	1	1	1	0	0	2	1	1	2	0	1	1	0	2	1	0	0	0	0	0	1	0	2	0	2	0	1
19	2	1	1	#NULL!	#NULL!	#NULL!	#NULL!	1	#NULL!	2	1	#NULL!	1	2	#NULL!	1	2	0	1	1	1	2	0	2	1	2	1	1	1	1	2	1	1	1	1	1	1	1	0	0	0	0	0	1	0	2	2	2	2
20	2	1	1	#NULL!	#NULL!	#NULL!	#NULL!	1	#NULL!	3	1	#NULL!	1	2	#NULL!	1	2	2	0	0	2	2	0	2	2	1	2	0	2	2	2	1	0	2	1	1	1	0	0	0	0	1	2	0	0	2	1	1	0
22	2	1	1	#NULL!	#NULL!	#NULL!	#NULL!	1	#NULL!	3	2	#NULL!	1	2	#NULL!	1	2	0	2	1	1	1	1	2	2	0	1	3	1	2	3	1	2	1	0	0	1	0	0	0	1	1	2	1	1	1	1	0	0
25	2	1	1	#NULL!	#NULL!	#NULL!	#NULL!	1	#NULL!	3	2	#NULL!	1	2	#NULL!	1	2	1	1	2	1	3	2	2	2	1	2	1	1	1	1	1	1	2	1	2	1	1	0	1	0	1	1	1	1	2	1	0	0
22	2	2	1	#NULL!	#NULL!	#NULL!	#NULL!	1	#NULL!	4	1	#NULL!	1	2	#NULL!	1	2	1	2	0	1	2	0	2	1	0	1	1	2	2	3	1	3	3	2	2	1	1	1	2	1	2	1	2	2	1	1	0	1
23	2	1	1	#NULL!	#NULL!	#NULL!	#NULL!	1	#NULL!	3	2	#NULL!	1	2	#NULL!	1	2	2	2	1	2	2	1	2	0	1	2	1	2	2	2	1	1	2	0	1	1	0	0	0	0	2	1	1	1	1	1	1	0
23	2	1	1	#NULL!	#NULL!	#NULL!	#NULL!	1	#NULL!	4	2	#NULL!	1	2	#NULL!	1	2	2	1	2	1	1	2	1	1	1	2	1	2	2	2	2	1	2	0	0	1	0	0	0	2	2	2	1	0	0	1	0	0
23	2	1	1	#NULL!	#NULL!	#NULL!	#NULL!	1	#NULL!	3	2	#NULL!	1	2	#NULL!	1	2	2	1	2	0	2	2	2	1	0	2	1	3	2	2	2	1	2	1	1	1	1	1	0	0	2	2	2	1	1	1	1	0
19	2	1	1	#NULL!	#NULL!	#NULL!	#NULL!	1	#NULL!	3	0	#NULL!	1	2	#NULL!	1	2	0	2	3	2	1	2	1	2	1	0	2	1	1	3	2	2	2	0	1	0	0	0	0	0	1	0	0	1	1	1	0	0
20	2	1	1	#NULL!	#NULL!	#NULL!	#NULL!	1	#NULL!	3	1	#NULL!	1	2	#NULL!	1	2	2	0	2	1	3	2	2	0	2	2	1	3	1	2	2	1	2	1	2	2	1	1	0	1	2	2	2	1	2	2	2	2
32	2	1	1	#NULL!	#NULL!	#NULL!	#NULL!	1	#NULL!	7	0	#NULL!	1	2	#NULL!	1	2	2	1	2	1	2	3	2	1	2	0	2	2	2	2	1	1	2	1	1	1	1	1	1	2	2	2	2	2	1	1	1	1
22	2	1	1	#NULL!	#NULL!	#NULL!	#NULL!	1	#NULL!	3	2	#NULL!	1	2	#NULL!	1	2	1	1	1	1	3	3	2	1	1	1	3	1	2	3	1	2	2	0	0	1	0	0	0	1	2	2	2	1	1	1	0	1
18	2	2	1	#NULL!	#NULL!	#NULL!	#NULL!	1	#NULL!	1	0	#NULL!	1	2	#NULL!	1	2	0	1	3	3	1	1	1	2	3	1	1	1	3	3	1	2	2	1	1	0	0	1	0	0	0	0	0	1	1	2	2	1
22	2	1	1	#NULL!	#NULL!	#NULL!	#NULL!	1	#NULL!	3	1	#NULL!	1	2	#NULL!	1	2	2	1	2	2	2	0	2	2	1	2	1	2	2	2	2	2	2	1	1	1	1	1	0	0	1	1	0	1	2	1	1	1
17	2	1	1	#NULL!	#NULL!	#NULL!	#NULL!	1	#NULL!	1	2	#NULL!	1	2	#NULL!	1	2	1	1	2	3	2	3	1	2	2	2	1	0	2	3	2	1	2	2	2	2	1	1	0	0	2	1	1	2	2	2	2	1
19	2	2	1	#NULL!	#NULL!	#NULL!	#NULL!	1	#NULL!	3	0	#NULL!	1	2	#NULL!	1	2	2	1	2	2	2	1	2	2	0	2	2	2	1	2	3	1	3	0	1	1	0	0	0	0	2	1	0	0	1	2	0	0
17	2	1	1	#NULL!	#NULL!	#NULL!	#NULL!	1	#NULL!	1	0	#NULL!	1	2	#NULL!	1	2	2	0	1	2	2	2	2	2	2	2	1	2	1	2	2	2	3	0	1	1	1	1	0	1	2	2	1	1	1	1	2	0
23	2	1	1	#NULL!	#NULL!	#NULL!	#NULL!	1	#NULL!	2	2	#NULL!	1	2	#NULL!	1	2	2	2	3	2	1	2	2	2	1	2	2	1	1	2	2	2	2	1	2	1	1	0	1	0	0	1	0	1	1	1	1	1
22	2	1	1	#NULL!	#NULL!	#NULL!	#NULL!	1	#NULL!	3	2	#NULL!	1	2	#NULL!	1	2	0	2	3	2	3	2	1	2	1	1	3	2	2	2	2	1	2	1	2	2	1	0	0	2	2	1	2	2	2	2	2	1
19	2	1	1	#NULL!	#NULL!	#NULL!	#NULL!	1	#NULL!	2	1	#NULL!	1	2	#NULL!	1	2	2	2	3	2	2	1	2	2	0	0	2	2	3	2	2	2	2	1	1	1	1	1	1	0	1	1	0	2	2	1	2	1
22	2	1	1	#NULL!	#NULL!	#NULL!	#NULL!	1	#NULL!	3	2	#NULL!	1	2	#NULL!	1	2	2	1	3	2	2	2	2	1	1	2	2	2	2	2	2	1	3	1	1	1	1	1	1	2	2	2	2	1	1	1	2	2
21	2	2	1	#NULL!	#NULL!	#NULL!	#NULL!	1	#NULL!	3	1	#NULL!	1	2	#NULL!	1	2	2	1	3	2	3	1	2	2	3	2	2	3	2	0	2	1	1	2	2	2	2	2	0	1	1	1	0	2	1	2	2	2
20	2	1	1	#NULL!	#NULL!	#NULL!	#NULL!	1	#NULL!	3	0	#NULL!	1	2	#NULL!	1	2	1	3	3	1	2	1	3	2	2	0	2	2	2	3	1	2	3	1	2	1	1	0	1	0	0	1	1	2	2	2	1	2
18	2	2	1	#NULL!	#NULL!	#NULL!	#NULL!	1	#NULL!	1	1	#NULL!	1	2	#NULL!	1	2	1	2	2	2	3	2	1	2	3	2	2	2	2	2	2	2	1	1	1	1	1	1	0	0	1	1	0	2	2	2	0	0
19	2	1	1	#NULL!	#NULL!	#NULL!	#NULL!	1	#NULL!	3	2	#NULL!	1	2	#NULL!	1	2	1	0	3	3	3	2	2	3	3	1	0	1	2	3	2	3	2	1	1	1	1	1	1	0	2	0	0	2	2	2	2	2
16	2	1	1	#NULL!	#NULL!	#NULL!	#NULL!	1	#NULL!	1	#NULL!	#NULL!	1	2	#NULL!	1	2	3	1	2	2	3	2	1	1	0	2	0	3	3	3	2	3	3	1	2	2	2	1	0	1	2	2	1	2	2	2	2	2
19	2	2	1	#NULL!	#NULL!	#NULL!	#NULL!	1	#NULL!	3	0	#NULL!	1	2	#NULL!	1	2	3	2	1	3	2	0	2	1	1	2	1	1	3	3	3	3	3	1	2	2	1	1	0	1	2	1	1	1	1	0	0	0
18	2	1	1	#NULL!	#NULL!	#NULL!	#NULL!	1	#NULL!	1	0	#NULL!	1	2	#NULL!	1	2	2	2	3	1	3	3	1	2	2	1	1	2	2	3	2	2	2	1	2	1	1	1	0	1	2	2	1	2	2	2	2	1
22	2	1	1	#NULL!	#NULL!	#NULL!	#NULL!	1	#NULL!	3	2	#NULL!	1	2	#NULL!	1	2	2	2	2	2	3	2	2	1	1	3	1	2	2	3	2	2	3	1	1	2	2	1	1	2	2	2	2	2	2	1	0	1
21	2	1	1	#NULL!	#NULL!	#NULL!	#NULL!	1	#NULL!	3	2	#NULL!	1	2	#NULL!	1	2	2	1	3	3	3	2	1	1	2	2	2	1	3	3	2	3	2	0	2	2	1	1	1	1	2	2	2	2	0	1	2	1
23	2	2	1	#NULL!	#NULL!	#NULL!	#NULL!	1	#NULL!	3	2	#NULL!	1	2	#NULL!	1	2	1	3	3	3	3	3	0	2	0	2	2	2	3	3	3	2	1	1	2	2	2	0	0	0	0	2	0	1	1	2	1	0
18	2	1	1	#NULL!	#NULL!	#NULL!	#NULL!	1	#NULL!	1	1	#NULL!	1	2	#NULL!	1	2	1	2	3	3	2	2	2	2	3	1	1	2	3	3	2	3	1	0	0	2	0	0	0	0	2	0	0	2	0	2	2	1
22	2	1	1	#NULL!	#NULL!	#NULL!	#NULL!	1	#NULL!	3	2	#NULL!	1	2	#NULL!	1	2	2	1	3	2	3	3	3	2	1	2	1	2	3	3	3	1	2	1	2	2	1	1	1	2	2	2	2	2	2	0	1	1
22	2	1	1	#NULL!	#NULL!	#NULL!	#NULL!	1	#NULL!	3	2	#NULL!	1	2	#NULL!	1	2	0	2	3	1	3	3	2	1	3	2	1	3	3	3	2	2	3	2	1	1	1	1	0	2	2	2	2	2	1	2	2	2
24	2	1	1	#NULL!	#NULL!	#NULL!	#NULL!	1	#NULL!	4	0	#NULL!	1	2	#NULL!	1	2	2	0	2	3	2	3	2	3	2	2	1	2	3	3	2	2	3	1	1	1	1	1	1	1	2	2	1	2	2	2	2	2
22	2	1	1	#NULL!	#NULL!	#NULL!	#NULL!	1	#NULL!	3	2	#NULL!	1	2	#NULL!	1	2	2	2	3	3	3	2	2	2	2	2	1	2	3	2	2	2	3	1	1	2	2	0	1	0	1	0	1	1	2	2	2	1
23	2	1	1	#NULL!	#NULL!	#NULL!	#NULL!	1	#NULL!	3	2	#NULL!	1	2	#NULL!	1	2	2	2	3	2	2	1	1	1	3	3	2	3	3	3	3	3	2	1	2	2	2	1	1	2	2	2	0	2	1	2	2	2
22	2	1	1	#NULL!	#NULL!	#NULL!	#NULL!	1	#NULL!	4	0	#NULL!	1	2	#NULL!	1	2	2	2	2	3	3	3	3	3	3	3	2	3	3	3	3	2	3	2	2	2	2	2	1	1	2	1	2	2	2	2	2	2
22	2	2	1	#NULL!	#NULL!	#NULL!	#NULL!	1	#NULL!	3	2	#NULL!	1	2	#NULL!	1	3	3	#NULL!	3	1	3	3	3	2	2	2	2	2	2	2	1	2	3	1	2	1	1	1	1	1	2	2	2	1	1	1	1	0
22	2	1	1	#NULL!	#NULL!	#NULL!	#NULL!	1	#NULL!	3	2	#NULL!	1	2	#NULL!	1	3	2	2	2	1	3	2	2	1	2	3	1	#NULL!	2	2	2	1	3	1	1	1	2	1	2	2	2	1	2	1	2	2	2	2
20	2	#NULL!	1	#NULL!	#NULL!	#NULL!	#NULL!	1	#NULL!	3	2	#NULL!	1	2	#NULL!	1	3	3	0	3	0	0	3	2	0	1	3	2	3	1	0	0	0	3	2	2	2	2	2	0	2	2	2	2	2	1	2	2	2
22	2	1	1	#NULL!	#NULL!	#NULL!	#NULL!	1	#NULL!	3	2	#NULL!	1	2	#NULL!	1	3	1	1	2	3	1	1	2	1	1	2	2	3	1	1	2	1	2	1	1	1	1	0	0	1	1	2	1	1	0	1	1	0
36	2	1	1	#NULL!	#NULL!	#NULL!	#NULL!	1	#NULL!	2	2	#NULL!	1	2	#NULL!	1	3	2	0	2	1	2	2	2	0	0	2	2	3	2	3	2	1	3	1	1	1	1	0	1	0	2	#NULL!	0	1	2	2	2	1
22	2	1	1	#NULL!	#NULL!	#NULL!	#NULL!	1	#NULL!	3	2	#NULL!	1	2	#NULL!	1	3	2	2	2	3	3	1	1	1	0	2	0	2	2	2	2	3	1	2	2	2	2	1	1	0	2	2	1	2	1	2	1	2
22	2	1	1	#NULL!	#NULL!	#NULL!	#NULL!	1	#NULL!	3	2	#NULL!	1	2	#NULL!	1	3	1	2	2	3	2	2	2	2	0	1	3	1	2	3	1	2	1	1	2	1	1	0	1	2	2	2	0	1	1	0	2	2
19	2	1	1	#NULL!	#NULL!	#NULL!	#NULL!	1	#NULL!	1	2	#NULL!	1	2	#NULL!	1	3	1	1	3	2	3	1	3	1	1	1	1	0	3	3	1	2	3	1	2	2	1	0	0	0	1	2	2	2	2	2	2	1
19	2	2	1	#NULL!	#NULL!	#NULL!	#NULL!	1	#NULL!	3	2	#NULL!	1	2	#NULL!	1	3	2	0	3	3	3	2	1	1	1	3	0	3	0	1	3	1	3	2	2	2	2	2	0	1	2	2	1	2	1	2	2	2
28	2	1	1	#NULL!	#NULL!	#NULL!	#NULL!	1	#NULL!	4	0	#NULL!	1	2	#NULL!	1	3	2	1	2	2	3	1	2	2	1	2	1	2	2	2	2	2	2	1	1	2	1	1	0	0	1	2	2	1	2	2	1	1
18	2	1	1	#NULL!	#NULL!	#NULL!	#NULL!	1	#NULL!	1	0	#NULL!	1	2	#NULL!	1	3	2	1	1	3	3	0	2	2	1	1	1	3	1	3	2	2	3	2	2	2	2	2	1	2	2	2	2	2	1	2	0	2
17	2	2	1	#NULL!	#NULL!	#NULL!	#NULL!	1	#NULL!	1	1	#NULL!	1	2	#NULL!	1	3	1	1	2	3	3	0	2	3	3	2	2	2	0	1	2	2	2	0	1	2	1	1	0	0	2	2	1	1	2	2	1	1
23	2	2	1	#NULL!	#NULL!	#NULL!	#NULL!	1	#NULL!	3	2	#NULL!	1	2	#NULL!	1	3	2	0	2	3	2	1	1	3	0	3	2	0	3	3	3	2	2	0	1	1	1	1	0	1	2	2	0	1	1	0	0	1
22	2	1	1	#NULL!	#NULL!	#NULL!	#NULL!	1	#NULL!	3	2	#NULL!	1	2	#NULL!	1	3	2	0	2	1	2	3	3	0	2	1	2	1	3	3	2	2	3	2	2	1	1	1	2	2	2	2	2	1	1	0	1	1
22	2	1	1	#NULL!	#NULL!	#NULL!	#NULL!	1	#NULL!	3	2	#NULL!	1	2	#NULL!	1	3	3	0	2	1	2	2	2	1	3	3	1	2	2	2	2	1	3	1	1	1	1	1	1	1	2	1	1	2	2	2	1	2
23	2	1	1	#NULL!	#NULL!	#NULL!	#NULL!	1	#NULL!	3	2	#NULL!	1	2	#NULL!	1	3	2	2	2	1	3	2	2	1	2	0	1	3	2	3	2	1	3	1	1	2	2	2	1	2	2	2	2	2	2	1	1	1
22	2	1	1	#NULL!	#NULL!	#NULL!	#NULL!	1	#NULL!	3	2	#NULL!	1	2	#NULL!	1	3	1	1	3	2	3	2	1	1	1	3	2	3	1	2	3	1	3	2	1	1	1	1	0	1	2	1	1	1	0	1	2	1
20	2	1	1	#NULL!	#NULL!	#NULL!	#NULL!	1	#NULL!	3	1	#NULL!	1	2	#NULL!	1	3	2	2	3	1	2	3	3	0	3	2	2	2	2	2	1	1	2	1	1	0	0	1	2	1	2	1	1	1	0	0	0	0
31	2	1	1	#NULL!	#NULL!	#NULL!	#NULL!	1	#NULL!	3	1	#NULL!	1	2	#NULL!	1	3	2	1	2	1	3	2	3	0	0	2	2	2	3	3	3	2	2	1	1	2	1	1	2	1	2	2	2	0	0	2	2	2
22	2	1	1	#NULL!	#NULL!	#NULL!	#NULL!	1	#NULL!	3	2	#NULL!	1	2	#NULL!	1	3	3	0	3	2	3	2	0	1	3	3	3	0	2	3	3	1	2	2	2	2	2	2	1	2	2	2	0	2	2	2	2	2
24	2	1	1	#NULL!	#NULL!	#NULL!	#NULL!	1	#NULL!	4	1	#NULL!	1	2	#NULL!	1	3	2	2	3	1	2	2	2	2	2	0	2	3	3	2	0	3	3	1	2	2	1	1	0	1	2	1	2	1	2	1	2	1
22	2	1	1	#NULL!	#NULL!	#NULL!	#NULL!	1	#NULL!	3	2	#NULL!	1	2	#NULL!	1	3	1	1	3	2	2	2	2	3	2	3	0	2	3	3	1	1	3	1	2	2	2	2	2	2	2	2	1	2	2	2	2	2
23	2	1	1	#NULL!	#NULL!	#NULL!	#NULL!	1	#NULL!	3	2	#NULL!	1	2	#NULL!	1	3	2	2	2	2	3	2	2	1	2	0	2	3	3	3	2	1	3	2	2	2	1	1	0	1	2	2	1	2	1	1	1	2
23	2	1	1	#NULL!	#NULL!	#NULL!	#NULL!	1	#NULL!	3	2	#NULL!	1	2	#NULL!	1	3	1	1	3	3	3	3	2	1	1	2	1	2	2	3	2	2	3	1	2	1	1	2	2	2	2	2	2	#NULL!	2	1	1	2
46	2	1	1	#NULL!	#NULL!	#NULL!	#NULL!	1	#NULL!	4	0	#NULL!	1	2	#NULL!	1	3	3	2	2	2	3	2	2	2	2	2	1	1	2	2	3	1	3	2	2	2	2	2	2	2	2	2	2	2	2	2	2	2
22	2	1	1	#NULL!	#NULL!	#NULL!	#NULL!	1	#NULL!	3	2	#NULL!	1	2	#NULL!	1	3	3	2	2	1	3	2	2	2	1	3	0	3	3	3	2	1	2	1	2	2	2	1	1	1	2	2	2	2	1	1	2	1
18	2	1	1	#NULL!	#NULL!	#NULL!	#NULL!	1	#NULL!	1	0	#NULL!	1	2	#NULL!	1	3	1	0	3	2	3	2	2	1	2	2	2	3	2	3	2	3	3	1	2	2	1	1	0	2	2	0	2	1	1	1	0	0
60	2	1	1	#NULL!	#NULL!	#NULL!	#NULL!	1	#NULL!	3	0	#NULL!	1	2	#NULL!	1	3	3	1	1	3	3	3	2	0	3	2	3	3	1	3	2	0	3	2	2	2	2	2	2	2	2	2	2	2	2	2	2	2
23	2	1	1	#NULL!	#NULL!	#NULL!	#NULL!	1	#NULL!	3	2	#NULL!	1	2	#NULL!	1	3	2	2	2	2	3	3	2	2	3	2	0	2	3	3	2	1	3	1	2	2	2	2	1	2	2	2	2	2	1	2	2	2
50	2	1	1	#NULL!	#NULL!	#NULL!	#NULL!	1	#NULL!	4	0	#NULL!	1	2	#NULL!	1	3	2	0	3	2	3	3	2	0	3	3	2	2	3	3	3	1	2	2	2	2	2	2	1	1	2	2	2	1	1	2	2	1
17	2	1	1	#NULL!	#NULL!	#NULL!	#NULL!	1	#NULL!	1	2	#NULL!	1	2	#NULL!	1	3	1	2	3	3	3	3	1	1	0	3	1	1	3	3	3	3	3	1	2	2	1	1	0	0	2	2	1	1	2	1	0	2
24	2	1	1	#NULL!	#NULL!	#NULL!	#NULL!	1	#NULL!	4	2	#NULL!	1	2	#NULL!	1	3	2	1	3	3	2	2	2	2	2	2	2	2	3	3	2	2	3	1	1	1	1	1	2	1	2	2	2	2	2	1	1	1
27	2	1	1	#NULL!	#NULL!	#NULL!	#NULL!	1	#NULL!	3	2	#NULL!	1	2	#NULL!	1	3	2	2	2	3	3	0	3	2	3	2	1	3	3	3	2	2	2	2	2	2	2	1	2	2	2	2	2	2	2	2	2	2
22	2	1	1	#NULL!	#NULL!	#NULL!	#NULL!	1	#NULL!	3	2	#NULL!	1	2	#NULL!	1	3	2	2	2	2	3	2	2	3	2	2	2	2	2	3	2	3	2	1	1	0	1	0	0	2	2	2	2	1	1	1	2	1
28	2	1	1	#NULL!	#NULL!	#NULL!	#NULL!	1	#NULL!	4	0	#NULL!	1	2	#NULL!	1	3	3	0	3	3	3	2	2	2	3	3	1	3	2	3	1	1	3	1	2	2	2	1	0	1	2	2	0	2	2	2	2	2
37	2	1	1	#NULL!	#NULL!	#NULL!	#NULL!	1	#NULL!	3	2	#NULL!	1	2	#NULL!	1	3	3	1	3	1	3	3	3	0	3	3	0	3	2	2	3	3	3	2	2	2	2	2	1	2	2	2	2	2	1	2	1	2
21	2	1	1	#NULL!	#NULL!	#NULL!	#NULL!	1	#NULL!	3	2	#NULL!	1	2	#NULL!	1	3	3	1	2	3	3	2	2	2	2	2	3	3	2	3	2	1	3	2	2	2	2	2	2	0	2	2	2	2	2	2	1	1
17	2	1	1	#NULL!	#NULL!	#NULL!	#NULL!	1	#NULL!	1	0	#NULL!	1	2	#NULL!	1	3	2	2	3	3	3	3	3	2	2	1	1	2	2	3	3	2	2	1	1	2	0	0	1	1	2	2	2	1	0	2	2	1
20	2	2	1	#NULL!	#NULL!	#NULL!	#NULL!	1	#NULL!	3	0	#NULL!	1	2	#NULL!	1	3	3	2	2	3	3	1	1	2	0	3	3	2	3	3	3	2	3	1	1	2	1	0	1	0	1	2	0	1	2	1	1	1
23	2	1	1	#NULL!	#NULL!	#NULL!	#NULL!	1	#NULL!	3	2	#NULL!	1	2	#NULL!	1	3	3	2	3	2	2	3	2	0	3	3	2	3	3	3	2	1	3	2	2	2	2	1	0	0	2	2	2	2	2	2	2	2
23	2	2	1	#NULL!	#NULL!	#NULL!	#NULL!	1	#NULL!	4	0	#NULL!	1	2	#NULL!	1	3	2	1	3	3	3	1	3	2	3	3	2	3	3	3	2	1	2	1	1	1	1	0	1	2	2	2	2	2	1	1	2	1
17	2	1	1	#NULL!	#NULL!	#NULL!	#NULL!	1	#NULL!	1	2	#NULL!	1	2	#NULL!	1	3	2	1	3	2	3	3	2	2	3	2	2	3	2	2	2	3	3	0	2	2	1	1	0	0	1	2	1	2	2	2	2	2
17	2	1	1	#NULL!	#NULL!	#NULL!	#NULL!	1	#NULL!	1	2	#NULL!	1	2	#NULL!	1	3	3	2	3	2	3	2	2	2	2	2	2	3	2	3	2	2	3	1	1	2	1	1	1	1	2	2	2	2	2	2	2	2
18	2	1	1	#NULL!	#NULL!	#NULL!	#NULL!	1	#NULL!	1	2	#NULL!	1	2	#NULL!	1	3	1	1	3	2	3	3	2	1	3	2	3	3	3	3	2	2	3	2	2	2	2	1	0	2	2	2	2	2	1	2	2	2
23	2	1	1	#NULL!	#NULL!	#NULL!	#NULL!	1	#NULL!	3	2	#NULL!	1	2	#NULL!	1	3	1	2	3	2	3	3	3	2	2	2	2	2	3	3	3	2	3	2	2	2	1	1	1	1	2	2	1	2	2	2	1	1
17	2	1	1	#NULL!	#NULL!	#NULL!	#NULL!	1	#NULL!	1	0	#NULL!	1	2	#NULL!	1	3	3	2	3	2	3	2	2	2	2	3	2	3	2	3	2	2	3	2	2	2	2	2	1	1	2	2	0	2	2	2	2	2
26	2	1	1	#NULL!	#NULL!	#NULL!	#NULL!	1	#NULL!	3	2	#NULL!	1	2	#NULL!	1	3	3	2	3	3	3	3	3	2	2	3	1	3	2	3	2	1	3	2	2	2	2	1	2	0	2	2	1	2	0	2	2	2
22	2	1	1	#NULL!	#NULL!	#NULL!	#NULL!	1	#NULL!	3	2	#NULL!	1	2	#NULL!	1	3	3	2	3	3	3	2	3	0	2	3	2	3	3	3	3	2	3	2	2	2	2	2	2	2	2	2	2	2	2	2	1	1
23	2	1	1	#NULL!	#NULL!	#NULL!	#NULL!	1	#NULL!	3	2	#NULL!	1	2	#NULL!	1	3	2	2	3	3	3	3	2	2	2	3	2	2	2	3	3	3	3	1	1	2	1	1	1	0	2	2	1	2	1	1	1	2
22	2	1	1	#NULL!	#NULL!	#NULL!	#NULL!	1	#NULL!	3	2	#NULL!	1	2	#NULL!	1	3	2	2	3	3	3	3	1	3	2	2	3	3	3	3	3	3	3	1	2	1	1	1	2	2	2	2	2	2	1	2	1	1
17	2	1	1	#NULL!	#NULL!	#NULL!	#NULL!	1	#NULL!	1	0	#NULL!	1	2	#NULL!	1	3	2	2	3	3	3	3	3	3	2	3	3	2	3	3	3	3	3	1	2	2	2	1	1	0	2	2	2	2	2	0	2	2
23	2	1	1	#NULL!	#NULL!	#NULL!	#NULL!	1	#NULL!	4	2	1	1	3	#NULL!	1	2	2	1	3	3	2	3	1	2	2	0	0	1	3	3	0	1	2	1	2	1	1	0	2	2	0	0	2	2	2	2	2	0
[truncated: 7 more columns]
